# Supplementary material for: Wireless theranostic smart contact lens for monitoring and control of intraocular pressure in glaucoma
Source: Nat Commun. 2022 Nov 10;13:6801. doi: 10.1038/s41467-022-34597-8 (PMC9649789; doi:10.1038/s41467-022-34597-8)
Supplement: Supplementary file 4 — Source Data [file 41467_2022_34597_MOESM4_ESM.zip]

Archive with 2 entries (2 files):
- Source Data-SI.xlsx
- Source Data.xlsx
