# Supplementary material for: Wireless theranostic smart contact lens for monitoring and control of intraocular pressure in glaucoma
Source: Nat Commun. 2022 Nov 10;13:6801. doi: 10.1038/s41467-022-34597-8 (PMC9649789; doi:10.1038/s41467-022-34597-8)
Supplement: Supplementary file 4 — Source Data [file 41467_2022_34597_MOESM4_ESM.zip › Source Data-SI.xlsx]

## Sheet: Fig. S2b
Coating times	Area fraction (%, Ag@AuNW)			Area fraction (%, AuHNW)
2	15.402	16.078	17.794	15.917	17.63	16.012
4	23.13	22.65	22.924	22.632	22.648	22.593
6	26.493	26.462	26.898	29.773	24.311	25.646
8	32.805	32.828	29.051	30.322	33.819	32.284
10	42.294	40.162	42.829	38.63	42.417	42.355

## Sheet: Fig. S2c
wavelength (nm)	2X	4X	6X	8X	10X
300.535	77.1049	75.6083	74.423	60.4833	60.0695
301.505	77.7251	75.239	73.2844	61.9324	60.4854
302.474	77.0944	75.1983	73.2195	62.2361	60.7512
303.443	77.8855	74.89	73.1293	63.2179	60.9878
304.412	77.9141	74.4684	73.04	63.3094	61.2925
305.381	77.8915	74.1096	73.1359	63.5318	61.587
306.35	77.8687	74.0829	72.9947	63.8934	61.8168
307.318	78.1644	74.0099	73.1012	64.2208	62.1285
308.286	78.3485	73.9576	73.0882	64.6336	62.4033
309.255	78.5103	73.9307	73.0094	64.8808	62.703
310.223	78.786	74.0147	73.0778	65.2229	63.0856
311.191	78.9765	73.9595	73.0531	65.4298	63.3059
312.159	79.1881	73.9528	73.0112	65.6835	63.5345
313.126	79.3998	73.9642	73.0123	65.9347	63.8395
314.094	79.5519	73.9572	72.9661	66.1374	64.0436
315.061	79.6966	73.9509	72.9377	66.3432	64.2515
316.028	79.8464	73.9375	72.9467	66.53	64.4293
316.995	79.9845	73.9586	72.9344	66.6707	64.6288
317.962	80.1144	73.9526	72.9266	66.8052	64.7732
318.928	80.2154	73.92	72.9083	66.9339	64.9033
319.895	80.3264	73.9045	72.8923	67.0499	65.025
320.861	80.4468	73.8782	72.8848	67.1529	65.1281
321.828	80.5538	73.8828	72.867	67.236	65.2229
322.794	80.694	73.8914	72.8795	67.2896	65.3011
323.76	80.8324	73.8993	72.8886	67.3657	65.3781
324.725	80.9334	73.9022	72.8753	67.3998	65.4254
325.691	81.0418	73.9147	72.8729	67.4271	65.4669
326.656	81.146	73.9145	72.8391	67.436	65.46
327.622	81.2561	73.9106	72.8355	67.4464	65.4734
328.587	81.3545	73.8952	72.8119	67.4326	65.4575
329.552	81.4508	73.9077	72.7944	67.4251	65.4306
330.517	81.5534	73.911	72.772	67.4021	65.3824
331.481	81.6439	73.921	72.7408	67.3697	65.3251
332.446	81.7322	73.9239	72.7119	67.3269	65.2628
333.41	81.8242	73.9429	72.6899	67.2945	65.2113
334.375	81.9548	73.9827	72.6722	67.2725	65.1555
335.339	82.0755	74.0171	72.6802	67.2494	65.1087
336.303	82.2084	74.0855	72.7088	67.2598	65.0804
337.266	82.3525	74.1548	72.7442	67.2573	65.0614
338.23	82.5162	74.2695	72.8107	67.2899	65.0798
339.193	82.7045	74.4044	72.9028	67.3545	65.1057
340.156	82.9065	74.5656	73.0222	67.4342	65.1507
341.12	83.1185	74.744	73.1548	67.5092	65.2135
342.083	83.3547	74.9443	73.306	67.6194	65.2896
343.045	83.5835	75.1581	73.4709	67.7435	65.3923
344.008	83.8249	75.3759	73.6465	67.8832	65.5003
344.971	84.0641	75.6061	73.8313	68.0376	65.6201
345.933	84.3143	75.8383	74.0202	68.197	65.7509
346.895	84.5782	76.0949	74.2119	68.3752	65.8778
347.857	84.8316	76.34	74.4005	68.5592	66.019
348.819	85.0791	76.6036	74.6277	68.7491	66.1753
349.781	85.312	76.8416	74.8324	68.9231	66.3123
350.742	85.5772	77.0951	75.0485	69.1249	66.4686
351.704	85.8209	77.3538	75.2616	69.3037	66.6265
352.665	86.0435	77.5939	75.4481	69.4815	66.7769
353.626	86.2821	77.8425	75.6593	69.6685	66.9236
354.587	86.5036	78.103	75.8577	69.8664	67.0879
355.548	86.7336	78.3631	76.0762	70.056	67.2264
356.508	86.921	78.5893	76.2724	70.2298	67.3912
357.469	87.1403	78.8463	76.4602	70.4079	67.5436
358.429	87.3448	79.0735	76.6478	70.5839	67.6891
359.389	87.5425	79.3021	76.8265	70.7708	67.8189
360.349	87.7053	79.5135	76.9782	70.9336	67.9565
361.309	87.8829	79.6963	77.1467	71.0966	68.0703
362.269	88.0494	79.8729	77.2865	71.232	68.1985
363.228	88.1959	80.0381	77.4063	71.3904	68.3052
364.187	88.3142	80.2003	77.5164	71.4984	68.3924
365.147	88.4171	80.3305	77.5966	71.5843	68.4472
366.106	88.5011	80.4612	77.6928	71.6691	68.5354
367.065	88.5891	80.5547	77.7821	71.7502	68.5857
368.023	88.6414	80.6522	77.832	71.8177	68.6357
368.982	88.6873	80.7404	77.9051	71.8656	68.684
369.94	88.7373	80.8286	77.9686	71.9216	68.7399
370.898	88.7811	80.8886	77.9906	71.9605	68.7678
371.856	88.8291	80.9736	78.0315	72.0119	68.8118
372.814	88.8512	81.0435	78.0562	72.0485	68.8323
373.772	88.8919	81.0892	78.0906	72.0996	68.8531
374.73	88.9492	81.1551	78.1338	72.1461	68.8787
375.687	88.9897	81.2192	78.1617	72.1905	68.9129
376.644	89.0424	81.2692	78.203	72.2257	68.9383
377.601	89.0769	81.3144	78.2257	72.2591	68.9809
378.558	89.1414	81.386	78.2663	72.3041	68.9996
379.515	89.178	81.4366	78.3017	72.3431	69.0215
380.472	89.2127	81.4882	78.3248	72.364	69.038
381.428	89.2576	81.5323	78.3501	72.3905	69.0711
382.385	89.3271	81.5734	78.3967	72.4141	69.0806
383.341	89.3537	81.6232	78.4067	72.4352	69.1076
384.297	89.3629	81.6432	78.4158	72.4571	69.0979
385.253	89.3797	81.6759	78.4393	72.4741	69.1211
386.208	89.4097	81.6975	78.464	72.5101	69.1546
387.164	89.4581	81.7395	78.4986	72.5552	69.2113
388.119	89.5113	81.7853	78.5122	72.5996	69.2402
389.074	89.5511	81.8424	78.5148	72.6262	69.2678
390.029	89.6188	81.8962	78.563	72.66	69.2954
390.984	89.6725	81.9297	78.5766	72.6942	69.3254
391.939	89.7102	81.9572	78.5955	72.7077	69.3289
392.894	89.7553	81.9938	78.6214	72.7377	69.3535
393.848	89.7963	82.0259	78.6378	72.7623	69.3776
394.802	89.8529	82.0679	78.6636	72.7854	69.4124
395.756	89.9003	82.1024	78.6756	72.8039	69.433
396.71	89.9347	82.13	78.6992	72.8273	69.4563
397.664	89.9798	82.1479	78.7172	72.8474	69.4673
398.617	90.0286	82.1689	78.7408	72.8644	69.4757
399.571	90.0876	82.2053	78.7673	72.8787	69.4915
400.524	90.1363	82.235	78.7912	72.8944	69.5176
401.477	90.1856	82.2549	78.8279	72.9089	69.5481
402.43	90.2282	82.2494	78.838	72.921	69.577
403.383	90.2593	82.2416	78.8548	72.9228	69.6029
404.335	90.2929	82.2591	78.8759	72.9486	69.6378
405.288	90.3433	82.2789	78.9097	72.9542	69.6521
406.24	90.398	82.3021	78.9413	72.9676	69.6856
407.192	90.4573	82.3417	78.9794	72.9874	69.7216
408.144	90.518	82.367	79.0026	72.9992	69.7303
409.096	90.5596	82.3746	79.0266	73.0021	69.7196
410.048	90.6112	82.3849	79.0632	72.9893	69.7231
410.999	90.6564	82.3895	79.1008	72.9817	69.7203
411.95	90.6857	82.3718	79.1122	72.9811	69.724
412.901	90.7449	82.4082	79.1493	72.9848	69.7428
413.852	90.805	82.4453	79.1923	73.0008	69.7613
414.803	90.8562	82.4624	79.2221	73.0123	69.7783
415.754	90.9064	82.479	79.2565	73.0262	69.7943
416.704	90.9319	82.4501	79.2702	73.0008	69.8056
417.655	90.9634	82.4244	79.2996	72.9953	69.8477
418.605	90.9952	82.4057	79.3089	72.9924	69.8474
419.555	91.0471	82.4374	79.326	73.007	69.8735
420.505	91.0945	82.4842	79.3355	73.0148	69.9095
421.454	91.1294	82.4896	79.3426	73.023	69.9267
422.404	91.1598	82.4957	79.3589	73.0249	69.9426
423.353	91.1602	82.4304	79.3632	73.0313	69.9069
424.302	91.1802	82.4077	79.3928	73.0265	69.8914
425.251	91.2081	82.4156	79.4142	73.0339	69.9152
426.2	91.2367	82.4401	79.426	73.029	69.9255
427.149	91.2636	82.4508	79.422	73.0281	69.9356
428.097	91.2996	82.4679	79.4359	73.0364	69.9534
429.046	91.323	82.4673	79.4458	73.0314	69.9456
429.994	91.3616	82.4712	79.4603	73.025	69.9705
430.942	91.3859	82.4675	79.4715	73.0202	70.0076
431.89	91.3973	82.4448	79.4705	73.0292	70.016
432.837	91.4275	82.4445	79.4774	73.0433	70.0476
433.785	91.4554	82.4468	79.4938	73.0547	70.0635
434.732	91.4768	82.4256	79.4942	73.068	70.0855
435.679	91.4829	82.3782	79.4769	73.0774	70.0922
436.626	91.4935	82.3687	79.4872	73.0719	70.0998
437.573	91.5075	82.3575	79.4801	73.065	70.1171
438.52	91.5414	82.4036	79.5163	73.0947	70.1486
439.466	91.5908	82.4542	79.5283	73.1224	70.1454
440.413	91.6409	82.4878	79.5508	73.1378	70.1708
441.359	91.6433	82.4689	79.5557	73.1262	70.1948
442.305	91.6506	82.4404	79.5777	73.1436	70.1983
443.251	91.6569	82.43	79.5819	73.1464	70.2058
444.196	91.6862	82.4302	79.6024	73.1568	70.2269
445.142	91.7341	82.4968	79.6021	73.1628	70.289
446.087	91.7707	82.5398	79.5941	73.1914	70.3277
447.033	91.7963	82.552	79.5984	73.2113	70.3311
447.978	91.8096	82.5283	79.6094	73.2193	70.3618
448.922	91.8274	82.5199	79.632	73.2301	70.4033
449.867	91.855	82.5541	79.6663	73.2457	70.4597
450.812	91.8845	82.5451	79.6854	73.2694	70.5043
451.756	91.8763	82.5307	79.6982	73.2833	70.4988
452.7	91.8817	82.5141	79.6879	73.281	70.4842
453.644	91.8979	82.5016	79.6742	73.2865	70.4908
454.588	91.876	82.4492	79.6513	73.2723	70.4982
455.532	91.873	82.4269	79.6282	73.2685	70.5215
456.475	91.8842	82.4199	79.6285	73.2898	70.535
457.418	91.9071	82.4518	79.6421	73.3027	70.5628
458.362	91.901	82.4286	79.6496	73.2988	70.6016
459.305	91.9156	82.4302	79.6698	73.308	70.6252
460.247	91.9427	82.4286	79.6778	73.3305	70.6553
461.19	91.9515	82.4359	79.704	73.3427	70.7
462.133	91.9575	82.4682	79.7247	73.3459	70.7334
463.075	92.0047	82.523	79.7587	73.3627	70.7769
464.017	92.0449	82.5656	79.7815	73.3748	70.8443
464.959	92.0513	82.6083	79.8059	73.3982	70.8833
465.901	92.069	82.6215	79.8059	73.4041	70.9096
466.843	92.0608	82.6121	79.8171	73.4058	70.9194
467.784	92.0654	82.6343	79.8482	73.4165	70.9447
468.725	92.0796	82.6588	79.8789	73.4324	70.9731
469.666	92.0788	82.6693	79.8921	73.4566	70.9711
470.608	92.0766	82.6904	79.8992	73.4763	70.9808
471.548	92.0645	82.676	79.8831	73.488	70.9629
472.489	92.0537	82.6983	79.877	73.4868	70.9642
473.429	92.0631	82.7356	79.8856	73.503	71.002
474.37	92.0825	82.7957	79.9165	73.5418	71.049
475.31	92.0921	82.8528	79.9562	73.5656	71.0828
476.25	92.1278	82.9402	79.9996	73.6054	71.1178
477.19	92.1544	83.0111	80.0497	73.6324	71.1446
478.129	92.1495	83.0423	80.0672	73.6245	71.1613
479.069	92.1533	83.0663	80.0865	73.6213	71.1766
480.008	92.1824	83.1278	80.0977	73.645	71.1778
480.947	92.192	83.1623	80.1101	73.6568	71.184
481.886	92.1807	83.1914	80.1236	73.6574	71.1736
482.825	92.1864	83.222	80.1368	73.6676	71.1851
483.763	92.194	83.2123	80.1493	73.7196	71.2025
484.702	92.1686	83.1933	80.142	73.7517	71.188
485.64	92.1368	83.1606	80.1126	73.7347	71.1258
486.578	92.147	83.142	80.1113	73.7414	71.1084
487.516	92.1194	83.1462	80.1042	73.7569	71.102
488.454	92.1156	83.1783	80.1044	73.7692	71.1193
489.391	92.1117	83.2021	80.0936	73.7679	71.1148
490.329	92.1017	83.2142	80.0716	73.7466	71.1065
491.266	92.0976	83.2422	80.0777	73.7282	71.1045
492.203	92.1156	83.2709	80.1071	73.7315	71.093
493.14	92.1212	83.2726	80.1386	73.7258	71.0743
494.077	92.1243	83.2726	80.1498	73.7136	71.0751
495.013	92.1171	83.2687	80.1503	73.7091	71.0707
495.95	92.1144	83.2636	80.1461	73.7161	71.0737
496.886	92.1185	83.2503	80.1485	73.7357	71.08
497.822	92.1301	83.2467	80.1662	73.7413	71.0927
498.758	92.1493	83.2468	80.1858	73.7599	71.1011
499.693	92.1446	83.2554	80.1684	73.752	71.0851
500.629	92.1365	83.2556	80.1615	73.7599	71.0875
501.564	92.1162	83.2426	80.1597	73.7584	71.0776
502.499	92.1121	83.2504	80.1469	73.7674	71.0821
503.434	92.1257	83.2401	80.1325	73.7744	71.1062
504.369	92.1098	83.2411	80.123	73.7799	71.0842
505.304	92.091	83.2666	80.1075	73.7254	71.0763
506.238	92.0709	83.2458	80.1173	73.6922	71.0421
507.173	92.0645	83.2473	80.1437	73.7168	71.0542
508.107	92.0686	83.2903	80.1197	73.747	71.0657
509.041	92.0733	83.3205	80.1286	73.7724	71.0867
509.974	92.0873	83.3414	80.1351	73.8059	71.0953
510.908	92.0831	83.3365	80.1191	73.8269	71.1245
511.841	92.0804	83.3687	80.1473	73.8647	71.1585
512.775	92.0757	83.3595	80.13	73.8891	71.1795
513.708	92.0793	83.3697	80.1038	73.8956	71.182
514.641	92.0731	83.3919	80.0796	73.9084	71.1992
515.573	92.0764	83.4096	80.0645	73.9617	71.2241
516.506	92.1105	83.4305	80.0788	73.9795	71.2364
517.438	92.1259	83.4504	80.1173	74.0034	71.2477
518.37	92.135	83.5052	80.161	74.0289	71.2721
519.303	92.1188	83.5473	80.1719	74.0645	71.3037
520.234	92.1193	83.591	80.182	74.0967	71.3314
521.166	92.1063	83.5993	80.1969	74.1152	71.3735
522.098	92.1262	83.6355	80.1706	74.1288	71.4106
523.029	92.1212	83.6388	80.1615	74.1129	71.4257
523.96	92.1322	83.661	80.1956	74.1512	71.4527
524.891	92.1111	83.6724	80.1923	74.1832	71.4398
525.822	92.1379	83.6988	80.2171	74.2212	71.4758
526.753	92.1138	83.7107	80.2379	74.2584	71.4774
527.683	92.1179	83.729	80.2251	74.2956	71.5075
528.613	92.1231	83.7544	80.2279	74.3055	71.5276
529.543	92.0867	83.7555	80.2574	74.3035	71.55
530.473	92.0801	83.7499	80.2768	74.2967	71.55
531.403	92.0837	83.7288	80.2912	74.2905	71.5769
532.333	92.085	83.737	80.3185	74.309	71.5782
533.262	92.0882	83.7328	80.3336	74.3251	71.58
534.191	92.1105	83.76	80.3582	74.3547	71.6013
535.12	92.1052	83.7444	80.3569	74.3855	71.6466
536.049	92.1395	83.7737	80.391	74.4264	71.7032
536.978	92.1567	83.7964	80.4167	74.4218	71.7079
537.907	92.106	83.8148	80.4229	74.4207	71.6963
538.835	92.0949	83.8496	80.4283	74.4414	71.6967
539.763	92.0795	83.8146	80.4068	74.4441	71.6928
540.691	92.0986	83.8217	80.415	74.4767	71.6983
541.619	92.0583	83.8136	80.4082	74.4415	71.6697
542.547	92.0604	83.8488	80.4357	74.4654	71.6547
543.474	92.051	83.8576	80.5011	74.499	71.6647
544.401	92.0807	83.8886	80.5	74.5326	71.6638
545.328	92.0422	83.8777	80.4773	74.5011	71.6213
546.255	92.0699	83.8988	80.5038	74.5208	71.6467
547.182	92.0769	83.8963	80.5003	74.5306	71.6194
548.109	92.116	83.8895	80.519	74.574	71.6492
549.035	92.1461	83.9355	80.5931	74.5901	71.6725
549.961	92.1671	83.9862	80.6473	74.6284	71.7295
550.887	92.1922	84.0109	80.688	74.6627	71.7509
551.813	92.2138	84.0505	80.7165	74.7145	71.784
552.739	92.2052	84.1273	80.7124	74.758	71.7826
553.664	92.2015	84.1625	80.7051	74.7791	71.7734
554.59	92.2054	84.1617	80.7252	74.7801	71.7654
555.515	92.2399	84.1817	80.8065	74.8173	71.7934
556.44	92.2534	84.1918	80.8583	74.8597	71.8421
557.365	92.2442	84.1963	80.8831	74.8877	71.8705
558.289	92.219	84.2143	80.893	74.9155	71.9054
559.214	92.2428	84.2242	80.9218	74.99	71.9807
560.138	92.2531	84.2141	80.9535	75.0389	72.0434
561.062	92.2481	84.258	80.9627	75.048	72.062
561.986	92.2043	84.2841	80.9112	74.9821	71.9942
562.91	92.1915	84.2882	80.8631	74.9585	71.9601
563.833	92.2125	84.2996	80.8628	75.0127	72.0009
564.757	92.2195	84.3078	80.8819	75.0546	72.0302
565.68	92.2521	84.3288	80.9745	75.1658	72.1281
566.603	92.2759	84.3766	81.0027	75.2602	72.2217
567.526	92.2272	84.4048	80.971	75.2317	72.212
568.448	92.212	84.4093	80.9792	75.2238	72.2478
569.371	92.2373	84.4176	81.0396	75.2287	72.2489
570.293	92.2388	84.4068	81.0573	75.2486	72.2461
571.215	92.2101	84.4309	80.9952	75.3028	72.2828
572.137	92.1902	84.4468	80.931	75.3349	72.337
573.059	92.194	84.4526	80.9023	75.3514	72.3522
573.981	92.1798	84.4361	80.9304	75.3564	72.3709
574.902	92.1499	84.4678	80.9516	75.3717	72.4231
575.823	92.1204	84.514	80.9204	75.4013	72.4692
576.744	92.0604	84.5334	80.8606	75.3983	72.4743
577.665	92.0605	84.5698	80.8925	75.4287	72.4731
578.586	92.0443	84.574	80.9133	75.447	72.474
579.506	92.0696	84.6002	80.9509	75.4651	72.484
580.427	92.1169	84.6223	80.957	75.4712	72.4765
581.347	92.1328	84.6417	80.9472	75.4574	72.4686
582.267	92.1285	84.6854	80.9612	75.4229	72.4459
583.186	92.1623	84.6884	81.0028	75.4679	72.4782
584.106	92.1979	84.7253	81.073	75.5285	72.5394
585.025	92.1677	84.7343	81.0977	75.4807	72.5225
585.945	92.1693	84.7546	81.1027	75.4897	72.5033
586.864	92.1227	84.7652	81.0527	75.4021	72.4382
587.783	92.1356	84.7545	81.087	75.392	72.446
588.701	92.1929	84.7638	81.1524	75.4713	72.4888
589.62	92.1802	84.7762	81.1608	75.4941	72.5002
590.538	92.134	84.8065	81.1138	75.468	72.5062
591.456	92.0772	84.8494	81.0792	75.4427	72.4847
592.374	92.0301	84.8443	81.1241	75.3402	72.3568
593.292	92.0125	84.8475	81.1919	75.2537	72.2586
594.21	91.9939	84.8654	81.2382	75.2331	72.2564
595.127	92.0259	84.8892	81.2873	75.2627	72.2983
596.044	92.0702	84.8942	81.3448	75.3043	72.3299
596.961	92.0799	84.8962	81.3775	75.3159	72.3314
597.878	92.1116	84.896	81.3985	75.3191	72.339
598.795	92.0954	84.9085	81.3625	75.2882	72.3272
599.711	92.0788	84.9342	81.3305	75.276	72.3335
600.628	92.0453	84.9246	81.3397	75.2482	72.3506
601.544	92.0031	84.9368	81.3714	75.2287	72.3716
602.46	92.0102	84.9459	81.3997	75.2243	72.3748
603.375	92.0619	84.9172	81.4304	75.3084	72.431
604.291	92.0742	84.9171	81.4557	75.3692	72.5129
605.206	92.0762	84.909	81.437	75.4063	72.5622
606.121	92.0732	84.9337	81.3895	75.4051	72.5974
607.037	92.0437	84.9426	81.3388	75.3757	72.6042
607.951	92.0605	84.9828	81.3132	75.4407	72.6589
608.866	92.0353	85.0114	81.2759	75.3948	72.608
609.781	91.9868	85.0188	81.2496	75.2716	72.5135
610.695	91.9538	85.018	81.1851	75.1872	72.4465
611.609	91.9738	85.0631	81.1724	75.175	72.4176
612.523	92.0202	85.0443	81.1637	75.1814	72.4773
613.437	92.0866	85.0405	81.1278	75.2469	72.5576
614.35	92.1679	85.0235	81.1382	75.3191	72.6607
615.264	92.2508	85.0371	81.1591	75.386	72.7447
616.177	92.2775	85.0868	81.1344	75.3862	72.732
617.09	92.3252	85.0819	81.0982	75.3607	72.6962
618.003	92.3637	85.0944	81.0951	75.354	72.6979
618.915	92.4402	85.1255	81.1489	75.425	72.7683
619.828	92.5065	85.1339	81.2235	75.5058	72.8617
620.74	92.5775	85.0973	81.2909	75.5454	72.9261
621.652	92.5835	85.1504	81.2295	75.6178	72.9068
622.564	92.5789	85.2087	81.1484	75.6497	72.9062
623.476	92.5431	85.1903	81.0686	75.6114	72.9276
624.387	92.6103	85.2115	81.1332	75.6313	73.0135
625.298	92.5937	85.2184	81.1122	75.5876	72.9956
626.21	92.6035	85.2527	81.1081	75.6035	72.9974
627.12	92.6957	85.2402	81.1999	75.6959	73.0391
628.031	92.7768	85.2565	81.3443	75.724	73.0519
628.942	92.8145	85.274	81.4873	75.7476	73.0552
629.852	92.9327	85.3251	81.5676	75.8429	73.15
630.763	93.0232	85.4055	81.5628	76.0169	73.313
631.673	93.1306	85.4909	81.6839	76.1233	73.4087
632.582	93.1351	85.4103	81.6847	76.1298	73.5251
633.492	93.0774	85.4244	81.6181	76.0718	73.5261
634.402	93.1281	85.3988	81.6491	76.0817	73.5866
635.311	93.2187	85.4582	81.6185	76.0201	73.6055
636.22	93.2268	85.4654	81.5815	76.0331	73.5193
637.129	93.2664	85.4686	81.5392	75.9736	73.551
638.038	93.2654	85.4553	81.5308	75.9481	73.5296
638.946	93.2929	85.4047	81.5609	76.0347	73.5724
639.855	93.4042	85.428	81.652	76.1119	73.6342
640.763	93.4142	85.4298	81.6372	76.0961	73.6114
641.671	93.4301	85.4679	81.6243	76.1112	73.6029
642.578	93.5025	85.4257	81.7158	76.1099	73.6785
643.486	93.5614	85.3719	81.8163	76.1205	73.7448
644.394	93.6094	85.4027	81.9144	76.1816	73.8043
645.301	93.5401	85.3942	81.8787	76.1514	73.7955
646.208	93.5667	85.3899	81.956	76.1678	73.8754
647.115	93.569	85.3612	82.039	76.1351	73.9515
648.021	93.5104	85.3472	82.0513	76.0653	74.0058
648.928	93.4411	85.3166	82.0068	76.0136	74.0957
649.834	93.3793	85.27	81.9629	75.9278	74.1716
650.74	93.2537	85.1982	81.9646	75.811	74.2111
651.646	93.2647	85.151	82.0111	75.697	74.1781
652.552	93.2315	85.093	81.9017	75.6908	74.2154
653.457	93.2361	85.1654	81.9721	75.73	74.1774
654.363	93.338	85.1188	82.0132	75.7486	74.2346
655.268	93.329	85.0254	81.996	75.6873	74.2546
656.173	93.2727	84.9867	82.121	75.7968	74.3152
657.078	93.1955	84.9674	82.1891	75.75	74.3377
657.982	93.223	84.9478	82.2784	75.8185	74.4056
658.887	93.233	84.9011	82.2639	75.7358	74.5444
659.791	93.1791	84.8867	82.2063	75.5773	74.5138
660.695	93.0767	84.9038	82.0699	75.4318	74.3996
661.599	93.0216	84.9204	82.0512	75.3137	74.3737
662.502	93.0184	85.0392	82.0642	75.3397	74.3979
663.406	93.0328	85.1241	82.0965	75.3705	74.4244
664.309	93.0456	85.1604	82.0973	75.3952	74.4152
665.212	93.046	85.1149	82.0434	75.3994	74.4463
666.115	93.0355	85.1877	82.0607	75.4344	74.4858
667.018	93.0519	85.224	82.0021	75.3859	74.443
667.92	93.0547	85.2982	81.9882	75.3829	74.4259
668.823	93.0311	85.2879	81.9488	75.3553	74.366
669.725	93.0479	85.3218	81.8901	75.3742	74.3274
670.627	93.0939	85.344	81.867	75.4291	74.3182
671.528	93.1766	85.4216	81.8041	75.4713	74.3602
672.43	93.1763	85.4481	81.8205	75.5447	74.4735
673.331	93.2662	85.4653	81.9048	75.5927	74.5117
674.232	93.3762	85.5315	81.9098	75.658	74.6738
675.133	93.3879	85.6253	81.9761	75.8002	74.7241
676.034	93.3891	85.7795	82.0478	75.9456	74.7428
676.935	93.4186	85.7997	82.0023	75.9789	74.7423
677.835	93.5099	85.8043	82.0107	76.0867	74.8981
678.736	93.509	85.7924	82.0015	76.1665	74.8993
679.635	93.5412	85.8707	82.1319	76.3855	74.893
680.535	93.5952	85.9315	82.2011	76.5392	74.9969
681.435	93.5119	85.8526	82.2371	76.5635	75.0086
682.334	93.5316	85.8608	82.2481	76.6636	75.0105
683.234	93.5341	85.7791	82.2389	76.6755	74.9908
684.133	93.4201	85.6664	82.1678	76.6146	74.8343
685.032	93.4415	85.7048	82.1209	76.6066	74.7941
685.93	93.4382	85.8576	82.1345	76.6478	74.71
686.829	93.5374	85.82	82.1425	76.6924	74.6845
687.727	93.6682	85.8375	82.1963	76.8097	74.7599
688.625	93.7074	85.8389	82.1779	76.909	74.7517
689.523	93.7897	85.8888	82.2145	76.9724	74.7784
690.421	93.8439	85.8725	82.2406	77.0075	74.7953
691.318	93.84	85.8473	82.2435	76.9771	74.8245
692.216	93.7255	85.7452	82.2574	76.9739	74.7846
693.113	93.6169	85.7146	82.211	76.964	74.6828
694.01	93.5587	85.7669	82.2054	76.9729	74.7025
694.907	93.6138	85.73	82.2455	77.0241	74.5742
695.803	93.7204	85.7231	82.2985	77.042	74.5376
696.7	93.8501	85.7033	82.3812	77.0798	74.5557
697.596	93.8383	85.7059	82.3799	77.054	74.5218
698.492	93.752	85.7032	82.3387	76.9447	74.3916
699.388	93.6925	85.714	82.3275	76.8505	74.3594
700.283	93.727	85.7449	82.2858	76.7853	74.3097
701.178	93.6658	85.7282	82.281	76.6818	74.242
702.074	93.6463	85.7794	82.2556	76.6464	74.2407
702.969	93.556	85.7506	82.1784	76.489	74.2332
703.864	93.4724	85.7457	82.1027	76.4008	74.2393
704.758	93.5597	85.8062	82.1046	76.4477	74.3853
705.653	93.5614	85.7557	82.1801	76.4664	74.4092
706.547	93.6336	85.7	82.2382	76.4788	74.4572
707.441	93.5831	85.7556	82.1777	76.389	74.4676
708.335	93.4533	85.7674	82.1052	76.3025	74.4989
709.229	93.4085	85.7784	82.069	76.2037	74.5923
710.122	93.3823	85.8792	82.0237	76.1703	74.6187
711.015	93.3425	85.9152	82.0091	76.189	74.6228
711.908	93.3982	85.9796	82.0412	76.2912	74.6076
712.801	93.575	86.0858	82.0883	76.3701	74.5747
713.694	93.6978	86.0724	82.2031	76.438	74.6074
714.586	93.7208	86.088	82.2018	76.4562	74.5995
715.479	93.5546	86.0722	82.0811	76.3794	74.5729
716.371	93.411	86.0503	81.9909	76.3308	74.5748
717.263	93.27	86.1181	81.8832	76.2446	74.5339
718.154	93.2025	86.1341	81.8698	76.2013	74.5201
719.046	93.2658	86.1652	81.9018	76.2109	74.5843
719.937	93.3007	86.2002	81.9442	76.2365	74.5904
720.828	93.2295	86.234	81.9343	76.2253	74.585
721.719	93.3239	86.3797	81.9722	76.3339	74.5942
722.61	93.4544	86.4386	82.1142	76.4424	74.7466
723.5	93.6312	86.5062	82.3352	76.6274	74.8965
724.391	93.7088	86.5104	82.4916	76.6947	74.9626
725.281	93.6997	86.6011	82.5889	76.7568	74.9436
726.171	93.7001	86.6881	82.6171	76.8275	74.9729
727.061	93.6425	86.6608	82.5582	76.8031	74.9596
727.95	93.6328	86.6119	82.529	76.8334	74.9223
728.84	93.6599	86.5967	82.6589	76.9143	74.8747
729.729	93.7332	86.666	82.7812	77.0814	74.8209
730.618	93.7534	86.5707	82.8377	77.1873	74.7881
731.506	93.7845	86.5111	82.8096	77.1255	74.8121
732.395	93.7737	86.5426	82.7336	77.1107	74.8375
733.283	93.7865	86.5259	82.8319	77.1835	74.8505
734.172	93.8605	86.5521	82.8256	77.225	74.8546
735.06	93.8995	86.5489	82.97	77.2535	74.8915
735.947	93.9748	86.5377	83.0673	77.2774	74.969
736.835	94.0379	86.5349	83.216	77.3972	74.9835
737.722	94.0969	86.4618	83.277	77.4799	75.0179
738.61	94.1738	86.4403	83.3413	77.6441	75.0276
739.496	94.1817	86.4438	83.3931	77.741	75.0118
740.383	94.1987	86.4265	83.3813	77.7583	75.0436
741.27	94.2164	86.4202	83.3404	77.6711	75.1357
742.156	94.1855	86.3521	83.3118	77.6034	75.1849
743.043	94.1664	86.2763	83.2082	77.5968	75.1036
743.928	94.1764	86.2605	83.1757	77.7396	75.0412
744.814	94.2784	86.3521	83.2433	77.8704	75.0514
745.7	94.3326	86.2896	83.2349	77.8669	75.0634
746.585	94.337	86.231	83.1683	77.7727	75.0564
747.471	94.3535	86.264	83.2284	77.7248	75.0906
748.356	94.3947	86.3496	83.3837	77.7448	75.1902
749.24	94.4194	86.3611	83.3749	77.7914	75.2169
750.125	94.3494	86.1904	83.2719	77.7806	75.1472
751.009	94.3147	86.1518	83.2155	77.7513	75.123
751.894	94.3587	86.2148	83.3262	77.9009	75.1712
752.778	94.3831	86.1836	83.4266	77.9353	75.176
753.661	94.3171	86.1479	83.3005	77.9104	75.1651
754.545	94.1688	86.0764	83.2001	77.8672	75.0955
755.428	94.0692	85.9716	83.0372	77.8797	75.0347
756.312	94.0341	85.9487	82.9983	77.8891	74.99
757.195	93.9734	85.9703	82.9073	77.7919	75.0056
758.077	93.9576	86.0377	82.922	77.728	75.0043
758.96	93.9318	86.0646	82.8931	77.6312	75.0574
759.842	93.9379	86.0976	82.884	77.6332	75.1393
760.725	93.951	86.091	82.8944	77.6412	75.1505
761.607	93.9281	86.0267	82.9256	77.7766	75.118
762.489	93.9623	85.9776	82.9548	77.8018	75.1867
763.37	93.9711	85.9852	82.9699	77.7869	75.3377
764.251	93.9015	85.9606	82.863	77.633	75.3559
765.133	93.8275	85.9096	82.7493	77.5371	75.3758
766.014	93.8864	85.8934	82.7086	77.5245	75.5221
766.894	93.9032	85.9036	82.7846	77.5457	75.5706
767.775	93.998	86.0228	82.9068	77.698	75.6486
768.656	93.9838	85.989	82.8613	77.7384	75.5898
769.536	93.9908	85.993	82.841	77.7104	75.6071
770.416	94.1068	86.0893	82.9129	77.6688	75.6894
771.296	94.2332	86.2702	83.0098	77.7861	75.7725
772.175	94.2122	86.3637	83.0267	77.79	75.7055
773.055	94.2162	86.5061	83.0414	77.8643	75.6791
773.934	94.2727	86.6399	83.1706	77.9311	75.7313
774.813	94.3205	86.8622	83.3249	78.0105	75.8021
775.692	94.3901	87.0688	83.4197	78.0354	75.8781
776.57	94.4895	87.2028	83.4562	78.0972	75.9677
777.448	94.4944	87.1951	83.4811	78.0739	75.9572
778.327	94.523	87.1465	83.4402	78.1223	75.988
779.205	94.6117	87.1155	83.4567	78.1642	76.0006
780.082	94.6378	87.0778	83.3641	78.1498	75.9434
780.96	94.6378	87.0665	83.2826	78.2382	75.8946
781.837	94.7336	87.0711	83.2473	78.2665	75.8934
782.715	94.804	87.1289	83.2329	78.286	75.8053
783.592	94.8146	87.1584	83.2062	78.353	75.6237
784.468	94.8295	87.0885	83.2499	78.3097	75.5427
785.345	94.7396	86.9894	83.2252	78.2423	75.4042
786.221	94.6261	86.9557	83.2887	78.153	75.2887
787.097	94.6555	86.9313	83.2815	78.1813	75.3067
787.973	94.6242	86.8574	83.1463	78.1044	75.2732
788.849	94.6928	86.847	83.0728	78.084	75.345
789.725	94.6843	86.9231	83.0029	78.0602	75.3735
790.6	94.6596	86.9056	83.0012	78.0525	75.3758
791.475	94.6208	86.7187	82.9313	78.0283	75.3094
792.35	94.5267	86.5838	82.8598	77.9153	75.2952
793.225	94.5859	86.4954	82.8162	77.8218	75.3583
794.1	94.5295	86.3986	82.6745	77.6054	75.3323
794.974	94.5536	86.263	82.5596	77.4262	75.4506
795.848	94.5975	86.214	82.5515	77.2618	75.4993
796.722	94.5233	86.2338	82.5174	77.174	75.5091
797.596	94.6412	86.3667	82.5527	77.281	75.6425
798.469	94.6907	86.4936	82.6436	77.2465	75.6542
799.342	94.6461	86.5906	82.7162	77.2496	75.6772
800.216	94.5989	86.4673	82.7518	77.2067	75.743

## Sheet: Fig. S2d
wavelength (nm)	2X	4X	6X	8X	10X
300.535	79.4035	79.298	82.1352	69.9082	69.6546
301.505	80.5486	80.1434	82.7837	71.643	70.5757
302.474	80.9521	80.4297	83.2427	72.5489	71.3719
303.443	80.9794	80.5382	83.534	72.9261	71.9384
304.412	81.4705	80.8434	83.2068	73.6349	71.932
305.381	81.8339	80.9292	83.1381	74.1196	72.1504
306.35	81.7849	81.0381	82.8724	74.2508	72.3152
307.318	82.0454	81.0187	82.565	74.4797	72.5509
308.286	82.3182	81.0212	82.4353	74.8123	72.7842
309.255	82.5943	81.1056	82.3006	75.0414	73.0465
310.223	82.7981	81.1185	82.2573	75.2961	73.3067
311.191	83.0275	81.1192	82.1631	75.5327	73.4909
312.159	83.2218	81.07	82.0132	75.6796	73.662
313.126	83.3516	81.0075	81.8632	75.7965	73.7623
314.094	83.5528	80.9623	81.7645	75.9147	73.9246
315.061	83.679	80.9115	81.6652	76.0141	74.0432
316.028	83.8329	80.862	81.5824	76.0974	74.1814
316.995	83.9501	80.8001	81.4951	76.1638	74.2767
317.962	84.0716	80.75	81.4152	76.2316	74.3448
318.928	84.1843	80.7161	81.3267	76.2834	74.4324
319.895	84.3092	80.6663	81.2487	76.3273	74.4986
320.861	84.4268	80.6165	81.1712	76.3689	74.5586
321.828	84.5421	80.6086	81.1287	76.4205	74.6201
322.794	84.6535	80.5964	81.1018	76.489	74.7074
323.76	84.7639	80.6108	81.0979	76.5437	74.8066
324.725	84.8999	80.6167	81.1093	76.6063	74.8954
325.691	85.0447	80.6295	81.1223	76.6665	74.9826
326.656	85.1848	80.68	81.1588	76.7559	75.0892
327.622	85.3177	80.7512	81.1987	76.8336	75.1928
328.587	85.4627	80.8156	81.2471	76.9245	75.3074
329.552	85.6156	80.9033	81.3238	77.0159	75.4222
330.517	85.773	80.9962	81.4121	77.1297	75.5565
331.481	85.9078	81.0846	81.4905	77.2303	75.6869
332.446	86.0599	81.1904	81.5766	77.342	75.815
333.41	86.2099	81.2959	81.674	77.4595	75.9386
334.375	86.3635	81.4231	81.7979	77.5963	76.0772
335.339	86.5414	81.5745	81.9529	77.7637	76.2634
336.303	86.7192	81.7377	82.1038	77.9252	76.4183
337.266	86.9305	81.9222	82.2861	78.1205	76.6176
338.23	87.1352	82.1281	82.4743	78.3055	76.8203
339.193	87.3586	82.3453	82.6788	78.53	77.0403
340.156	87.5885	82.5816	82.915	78.7599	77.2718
341.12	87.8316	82.8313	83.157	79.008	77.509
342.083	88.0768	83.0855	83.4166	79.266	77.7649
343.045	88.3406	83.3601	83.6874	79.5417	78.0348
344.008	88.6165	83.6419	83.9649	79.8297	78.3157
344.971	88.8888	83.9224	84.2346	80.1032	78.5764
345.933	89.168	84.2062	84.5088	80.3941	78.8502
346.895	89.4465	84.5044	84.7883	80.6799	79.1223
347.857	89.7032	84.8039	85.0712	80.9645	79.393
348.819	89.9591	85.0963	85.3375	81.2355	79.6584
349.781	90.2267	85.3925	85.6073	81.5338	79.9252
350.742	90.4863	85.6761	85.8973	81.828	80.1763
351.704	90.7373	85.9689	86.172	82.1265	80.4404
352.665	90.9817	86.2619	86.4464	82.4102	80.6974
353.626	91.2114	86.5566	86.7085	82.6938	80.9406
354.587	91.4522	86.8465	86.9867	82.9783	81.1923
355.548	91.6724	87.1432	87.2383	83.2342	81.4393
356.508	91.8975	87.4076	87.4861	83.4925	81.6673
357.469	92.0844	87.6625	87.7161	83.7227	81.8664
358.429	92.284	87.9239	87.9435	83.963	82.0851
359.389	92.4572	88.1684	88.1609	84.1857	82.2858
360.349	92.631	88.4098	88.3817	84.4207	82.4921
361.309	92.7902	88.6145	88.5674	84.6217	82.6736
362.269	92.9258	88.7956	88.7384	84.8141	82.8087
363.228	93.0568	88.9797	88.8995	84.9988	82.9707
364.187	93.1996	89.1631	89.0363	85.1699	83.1158
365.147	93.3195	89.3109	89.1739	85.324	83.2349
366.106	93.4196	89.4715	89.296	85.4462	83.3362
367.065	93.4877	89.5979	89.417	85.5845	83.4444
368.023	93.5763	89.7367	89.5124	85.7012	83.5434
368.982	93.6115	89.8334	89.5654	85.7866	83.598
369.94	93.6436	89.9359	89.6339	85.8706	83.662
370.898	93.6926	90.025	89.7074	85.9679	83.7157
371.856	93.7245	90.0918	89.7706	86.029	83.7738
372.814	93.7362	90.1565	89.7902	86.0791	83.8103
373.772	93.7671	90.2216	89.8237	86.1272	83.8539
374.73	93.7906	90.2848	89.8551	86.1795	83.8969
375.687	93.845	90.3547	89.9239	86.2497	83.965
376.644	93.8572	90.3928	89.9527	86.2822	84.0019
377.601	93.8978	90.4138	89.9759	86.3292	84.0197
378.558	93.9286	90.452	89.9798	86.3637	84.0427
379.515	93.9951	90.5153	90.0281	86.4299	84.1035
380.472	94.0427	90.5797	90.0875	86.4892	84.1605
381.428	94.0973	90.6463	90.1476	86.5459	84.2088
382.385	94.1449	90.6709	90.1573	86.5537	84.2089
383.341	94.1723	90.693	90.166	86.5514	84.197
384.297	94.201	90.7111	90.1625	86.5517	84.2208
385.253	94.2369	90.7418	90.1858	86.5866	84.245
386.208	94.2642	90.7778	90.229	86.6258	84.2822
387.164	94.3081	90.8373	90.2559	86.6785	84.3386
388.119	94.33	90.8436	90.251	86.7037	84.3614
389.074	94.3628	90.8619	90.2406	86.6788	84.3556
390.029	94.3727	90.8707	90.2418	86.6807	84.3548
390.984	94.4408	90.9328	90.3047	86.7386	84.4197
391.939	94.5107	90.9687	90.3359	86.7848	84.4654
392.894	94.5684	91.0164	90.3706	86.8246	84.5214
393.848	94.6272	91.0632	90.3917	86.8532	84.5541
394.802	94.6735	91.078	90.4175	86.8581	84.5762
395.756	94.6814	91.0515	90.4041	86.8299	84.5522
396.71	94.7269	91.052	90.4256	86.8308	84.5556
397.664	94.7632	91.0678	90.4359	86.8378	84.5657
398.617	94.8316	91.1079	90.4693	86.8626	84.5996
399.571	94.8969	91.1834	90.5275	86.9011	84.6565
400.524	94.9657	91.2481	90.5972	86.9511	84.7193
401.477	95.016	91.2701	90.6165	86.9573	84.7327
402.43	95.0144	91.1987	90.5563	86.9087	84.6831
403.383	94.9981	91.1205	90.4917	86.8437	84.6267
404.335	95.0303	91.1225	90.5021	86.8562	84.6363
405.288	95.0841	91.1603	90.5436	86.9019	84.6895
406.24	95.1574	91.2075	90.5981	86.9458	84.7456
407.192	95.2006	91.2219	90.6089	86.9383	84.7496
408.144	95.2302	91.2111	90.6131	86.9204	84.7483
409.096	95.2632	91.2116	90.6275	86.9107	84.7438
410.048	95.3367	91.2567	90.6907	86.9328	84.7873
410.999	95.3885	91.283	90.7072	86.9373	84.7985
411.95	95.3979	91.2317	90.6766	86.9009	84.7646
412.901	95.417	91.1995	90.6419	86.8122	84.703
413.852	95.4349	91.1752	90.6008	86.7641	84.6674
414.803	95.4481	91.1443	90.5951	86.7317	84.6403
415.754	95.4872	91.1554	90.6183	86.7385	84.6546
416.704	95.5288	91.1572	90.6536	86.7656	84.6919
417.655	95.5547	91.128	90.6606	86.7491	84.7054
418.605	95.5894	91.1124	90.6432	86.7433	84.7074
419.555	95.642	91.1202	90.6395	86.7653	84.7192
420.505	95.6566	91.1192	90.6138	86.7403	84.7033
421.454	95.6391	91.0495	90.5737	86.677	84.6494
422.404	95.6509	91.0334	90.5646	86.6623	84.6474
423.353	95.6552	91.013	90.6166	86.6849	84.6438
424.302	95.7138	91.061	90.6979	86.7753	84.7225
425.251	95.8184	91.1574	90.7992	86.8641	84.8302
426.2	95.8778	91.2108	90.8395	86.901	84.8789
427.149	95.9184	91.2487	90.8649	86.9238	84.9155
428.097	95.9377	91.2496	90.8616	86.9322	84.9281
429.046	95.9674	91.2736	90.8894	86.9609	84.961
429.994	96.0046	91.2997	90.9314	86.9885	84.9939
430.942	96.0508	91.3341	90.9842	87.017	85.0622
431.89	96.0881	91.3715	91.0322	87.0757	85.1287
432.837	96.1493	91.4248	91.1207	87.1718	85.2325
433.785	96.2324	91.5301	91.2403	87.2779	85.3573
434.732	96.2843	91.5939	91.3355	87.4044	85.4898
435.679	96.3229	91.623	91.4263	87.4773	85.5586
436.626	96.3716	91.6647	91.4866	87.5491	85.6342
437.573	96.3956	91.6832	91.5293	87.5746	85.6834
438.52	96.462	91.7946	91.6044	87.6239	85.7684
439.466	96.5728	91.9544	91.7296	87.7691	85.9131
440.413	96.627	92.0418	91.8199	87.8616	86.0261
441.359	96.648	92.0803	91.8899	87.9106	86.105
442.305	96.6925	92.1351	91.984	88.0078	86.1937
443.251	96.767	92.2306	92.089	88.1344	86.3182
444.196	96.8171	92.2904	92.1664	88.2212	86.3998
445.142	96.8844	92.3817	92.1957	88.2905	86.5131
446.087	96.9281	92.4447	92.2455	88.3013	86.5783
447.033	96.944	92.4643	92.2758	88.3443	86.6075
447.978	96.9539	92.4765	92.3125	88.3841	86.683
448.922	96.9759	92.4842	92.3652	88.4014	86.733
449.867	97.0505	92.5815	92.4875	88.4726	86.8516
450.812	97.1033	92.6236	92.5422	88.5305	86.9221
451.756	97.134	92.6488	92.5817	88.6083	86.9916
452.7	97.1272	92.6342	92.5621	88.6516	87.0023
453.644	97.0946	92.5823	92.5228	88.6479	86.9776
454.588	97.0403	92.4934	92.4502	88.5918	86.9316
455.532	96.9941	92.4055	92.3985	88.5233	86.8741
456.475	96.9792	92.3424	92.3696	88.501	86.8286
457.418	96.9833	92.3301	92.3522	88.503	86.8298
458.362	96.9573	92.2572	92.2992	88.4379	86.792
459.305	96.9259	92.1989	92.2867	88.4286	86.7944
460.247	96.9192	92.1762	92.3037	88.4793	86.8102
461.19	96.926	92.199	92.3504	88.5397	86.8202
462.133	96.9529	92.257	92.4012	88.6066	86.8665
463.075	96.9661	92.2913	92.4206	88.6072	86.9084
464.017	96.98	92.3194	92.4281	88.6161	86.9542
464.959	96.9571	92.3344	92.4246	88.6379	86.972
465.901	96.9365	92.3216	92.402	88.608	86.9495
466.843	96.8958	92.2652	92.3749	88.5738	86.9051
467.784	96.8873	92.2642	92.3746	88.5908	86.914
468.725	96.8995	92.3166	92.4203	88.6497	86.9831
469.666	96.9293	92.3718	92.4873	88.7385	87.0284
470.608	96.9744	92.4292	92.522	88.8147	87.0808
471.548	96.9737	92.4329	92.5062	88.8492	87.0819
472.489	96.9873	92.4636	92.5347	88.8791	87.1272
473.429	97.0085	92.5115	92.5537	88.8851	87.1583
474.37	97.0424	92.5792	92.6158	88.9058	87.2113
475.31	97.0858	92.6548	92.6746	88.9498	87.2867
476.25	97.1563	92.7797	92.7751	89.0512	87.3981
477.19	97.2226	92.9101	92.8643	89.1722	87.5294
478.129	97.2543	93.009	92.9218	89.2431	87.6354
479.069	97.28	93.0871	92.9826	89.3045	87.7367
480.008	97.3169	93.2069	93.0698	89.4126	87.8476
480.947	97.351	93.2967	93.11	89.4802	87.9115
481.886	97.3492	93.3282	93.1017	89.4805	87.9278
482.825	97.3206	93.3161	93.0506	89.4468	87.9678
483.763	97.2907	93.2811	93.0182	89.439	87.9662
484.702	97.301	93.3323	93.0721	89.5313	88.0281
485.64	97.3022	93.3206	93.0949	89.593	88.0561
486.578	97.2846	93.2667	93.0636	89.5614	88.0468
487.516	97.2766	93.2671	93.0779	89.592	88.0762
488.454	97.2609	93.2938	93.0846	89.5933	88.1183
489.391	97.2371	93.3287	93.096	89.6175	88.155
490.329	97.2197	93.3287	93.0835	89.6111	88.1719
491.266	97.2004	93.307	93.0472	89.5796	88.1681
492.203	97.1625	93.3035	93.0621	89.5991	88.1571
493.14	97.1108	93.2673	93.0271	89.5656	88.1595
494.077	97.0508	93.2009	92.9765	89.5255	88.1173
495.013	97.0038	93.1355	92.9245	89.4924	88.0606
495.95	96.9945	93.1504	92.938	89.5389	88.1093
496.886	96.9786	93.1549	92.9493	89.5735	88.1363
497.822	97.004	93.185	92.9826	89.6313	88.1828
498.758	97.0313	93.2335	93.026	89.6919	88.2376
499.693	97.0049	93.2314	93.0052	89.7028	88.1958
500.629	96.9689	93.1991	92.9778	89.6589	88.146
501.564	96.9505	93.1651	92.9405	89.6341	88.0989
502.499	96.9327	93.1417	92.9138	89.6204	88.0717
503.434	96.9207	93.1474	92.9288	89.6205	88.0781
504.369	96.9164	93.1528	92.9468	89.6386	88.05
505.304	96.8825	93.1592	92.9453	89.6213	88.0671
506.238	96.8704	93.1118	92.9251	89.5616	88.0196
507.173	96.85	93.0991	92.9131	89.5257	87.985
508.107	96.8677	93.1481	92.8971	89.569	87.984
509.041	96.829	93.1465	92.8536	89.5632	87.9801
509.974	96.8154	93.1165	92.8255	89.5459	87.9342
510.908	96.777	93.0411	92.7799	89.5147	87.8673
511.841	96.7593	92.9974	92.7496	89.4836	87.8129
512.775	96.7104	92.9924	92.7337	89.4949	87.7844
513.708	96.7107	92.9859	92.6578	89.4716	87.7828
514.641	96.7102	93.0248	92.6724	89.5229	87.7881
515.573	96.7334	93.071	92.6892	89.544	87.8034
516.506	96.7521	93.1095	92.7208	89.5572	87.8395
517.438	96.7166	93.0572	92.6665	89.5042	87.7809
518.37	96.7154	93.0678	92.6344	89.4867	87.7596
519.303	96.6923	93.0625	92.6032	89.45	87.723
520.234	96.6761	93.0137	92.5649	89.4108	87.6664
521.166	96.6997	93.0243	92.5914	89.4384	87.751
522.098	96.7317	93.0759	92.6454	89.5252	87.7897
523.029	96.7325	93.098	92.6755	89.5334	87.8017
523.96	96.7673	93.14	92.7084	89.5982	87.8386
524.891	96.7722	93.1192	92.6692	89.605	87.8039
525.822	96.7586	93.1209	92.6476	89.5989	87.7759
526.753	96.8026	93.1397	92.668	89.6237	87.7619
527.683	96.7901	93.1251	92.6113	89.6004	87.7223
528.613	96.7976	93.1478	92.5964	89.5853	87.6945
529.543	96.8121	93.1774	92.6673	89.5979	87.6984
530.473	96.8699	93.2035	92.7275	89.6131	87.7197
531.403	96.9252	93.252	92.757	89.6383	87.7476
532.333	96.9801	93.3007	92.7777	89.6656	87.7568
533.262	97.0266	93.3662	92.8399	89.7204	87.7965
534.191	97.0815	93.4149	92.888	89.7332	87.8138
535.12	97.1012	93.4272	92.9587	89.7228	87.8014
536.049	97.099	93.4	92.961	89.7095	87.7477
536.978	97.0694	93.3776	92.9251	89.6664	87.6816
537.907	97.0036	93.3781	92.8758	89.5929	87.5694
538.835	96.9966	93.3874	92.8548	89.5201	87.4812
539.763	96.9463	93.2902	92.7964	89.4933	87.3855
540.691	96.9109	93.2488	92.7641	89.4451	87.3116
541.619	96.8533	93.2225	92.7129	89.3599	87.2234
542.547	96.7942	93.2205	92.6441	89.2421	87.0773
543.474	96.7637	93.1991	92.5559	89.1369	86.9718
544.401	96.7145	93.1656	92.4607	89.0568	86.8459
545.328	96.591	93.056	92.3062	88.867	86.6579
546.255	96.5292	92.9794	92.2456	88.7801	86.551
547.182	96.5194	92.8702	92.1901	88.6852	86.4626
548.109	96.4731	92.8009	92.1197	88.5872	86.3571
549.035	96.4257	92.7593	92.0891	88.5422	86.2779
549.961	96.3767	92.7118	92.062	88.4824	86.1818
550.887	96.3138	92.6752	91.9912	88.4107	86.1263
551.813	96.2426	92.6217	91.8464	88.3129	85.9935
552.739	96.1419	92.5574	91.7488	88.2353	85.8944
553.664	96.0958	92.5379	91.6952	88.1299	85.8227
554.59	96.041	92.4868	91.6417	88.0045	85.6983
555.515	96.0624	92.4666	91.6121	87.9641	85.6636
556.44	96.0623	92.4653	91.5799	88.0123	85.6895
557.365	96.0952	92.5207	91.6325	88.0308	85.7209
558.289	96.1493	92.6062	91.6944	88.1096	85.7636
559.214	96.2456	92.6645	91.767	88.223	85.8817
560.138	96.3365	92.7399	91.8751	88.3298	85.985
561.062	96.4056	92.8371	91.8918	88.2827	85.9637
561.986	96.3641	92.8215	91.758	88.1202	85.7946
562.91	96.3128	92.7728	91.6475	88.0017	85.6316
563.833	96.3718	92.7637	91.6673	88.004	85.6345
564.757	96.4101	92.7362	91.6519	87.9923	85.6146
565.68	96.4657	92.6771	91.6531	87.9889	85.6189
566.603	96.5292	92.7414	91.6474	88.0168	85.6613
567.526	96.5361	92.7862	91.5837	87.9228	85.5899
568.448	96.525	92.7859	91.551	87.8569	85.4927
569.371	96.5651	92.7206	91.5346	87.758	85.3805
570.293	96.6288	92.6928	91.4934	87.6641	85.302
571.215	96.6435	92.7115	91.3401	87.6575	85.3086
572.137	96.6917	92.7407	91.2735	87.6255	85.2676
573.059	96.7663	92.7875	91.3549	87.6267	85.2797
573.981	96.8216	92.8255	91.3812	87.6219	85.2765
574.902	96.7721	92.8043	91.272	87.5748	85.1867
575.823	96.7346	92.7963	91.1459	87.533	85.1171
576.744	96.6878	92.7689	91.0721	87.4401	85.0205
577.665	96.735	92.7546	91.0734	87.3344	84.9101
578.586	96.723	92.6792	90.9691	87.2387	84.7832
579.506	96.7303	92.6464	90.9086	87.1538	84.702
580.427	96.7542	92.6431	90.8924	87.086	84.6173
581.347	96.6998	92.5582	90.7846	86.964	84.4529
582.267	96.6375	92.5065	90.6854	86.8083	84.3171
583.186	96.6435	92.5063	90.6916	86.7861	84.2975
584.106	96.674	92.5502	90.7471	86.8016	84.3144
585.025	96.6252	92.5399	90.6807	86.7091	84.2063
585.945	96.6225	92.5663	90.6611	86.662	84.1537
586.864	96.5647	92.6189	90.6504	86.5974	84.0546
587.783	96.5566	92.564	90.6626	86.5591	83.9995
588.701	96.534	92.5045	90.6456	86.5195	83.9726
589.62	96.4886	92.5245	90.5983	86.4841	83.9155
590.538	96.363	92.5061	90.4869	86.3787	83.8
591.456	96.2078	92.4838	90.3957	86.2434	83.645
592.374	96.0997	92.459	90.4237	86.0554	83.426
593.292	96.0471	92.4423	90.4194	85.9543	83.2885
594.21	96.0025	92.4045	90.3404	85.8963	83.1934
595.127	95.9956	92.35	90.2799	85.8511	83.1043
596.044	96.0263	92.3374	90.3226	85.8097	83.0564
596.961	95.9666	92.2256	90.2306	85.6702	82.897
597.878	95.8873	92.1119	90.0821	85.5235	82.7246
598.795	95.7596	92.0164	89.9175	85.3802	82.5691
599.711	95.6607	91.96	89.8109	85.2503	82.4516
600.628	95.5533	91.8841	89.71	85.1121	82.342
601.544	95.3794	91.7553	89.5371	84.9191	82.1952
602.46	95.3146	91.7142	89.4287	84.7947	82.1013
603.375	95.3302	91.6359	89.4483	84.8017	82.0859
604.291	95.3079	91.5316	89.3919	84.79	82.0538
605.206	95.2481	91.4087	89.2514	84.7059	81.9714
606.121	95.1321	91.3219	89.1237	84.5877	81.8737
607.037	95.0175	91.2766	88.9952	84.4749	81.796
607.951	95.026	91.3423	88.9871	84.5191	81.8963
608.866	94.9561	91.3262	88.9543	84.3825	81.765
609.781	94.8402	91.2968	88.8781	84.2055	81.6009
610.695	94.7534	91.2918	88.7698	84.0718	81.5485
611.609	94.7956	91.3252	88.7584	84.0577	81.562
612.523	94.8075	91.2742	88.6804	84.0531	81.559
613.437	94.8624	91.2169	88.6343	84.0488	81.6113
614.35	94.9163	91.1491	88.6116	84.0582	81.6571
615.264	94.9662	91.1166	88.6341	84.0562	81.7483
616.177	94.9557	91.1499	88.6576	84.009	81.7525
617.09	94.9623	91.1326	88.6427	83.9838	81.7334
618.003	95.009	91.1403	88.6582	83.966	81.7471
618.915	95.0918	91.1278	88.7623	84.0302	81.8438
619.828	95.0659	91.1114	88.8234	84.0912	81.8981
620.74	95.1074	91.0711	88.871	84.1039	81.9465
621.652	95.1617	91.0936	88.9096	84.1981	81.9617
622.564	95.1995	91.2026	88.9439	84.2981	81.9602
623.476	95.213	91.2188	88.9745	84.3398	81.9355
624.387	95.1764	91.2827	88.9762	84.3508	81.9484
625.298	95.177	91.3695	89.0171	84.4151	81.9797
626.21	95.1807	91.3911	89.0737	84.4319	82.0086
627.12	95.2859	91.3622	89.1645	84.473	82.0293
628.031	95.3857	91.2599	89.2844	84.4731	81.9708
628.942	95.4476	91.2197	89.3242	84.515	81.8965
629.852	95.5556	91.2864	89.4351	84.6755	82.0475
630.763	95.7077	91.353	89.5552	84.9061	82.2022
631.673	95.9057	91.3884	89.7804	85.0945	82.3625
632.582	96.0328	91.5793	89.9238	85.2757	82.5309
633.492	96.0847	91.6835	90.002	85.3806	82.6688
634.402	96.1576	91.7875	90.1171	85.373	82.7216
635.311	96.0663	91.7762	90.1023	85.3188	82.6601
636.22	96.0581	91.8744	90.1109	85.3389	82.5873
637.129	96.0572	91.8587	90.1274	85.3437	82.4711
638.038	96.1572	91.982	90.2249	85.4566	82.5108
638.946	96.1745	91.9725	90.3282	85.5954	82.534
639.855	96.0784	91.929	90.2804	85.6027	82.4309
640.763	95.9936	91.8897	90.2057	85.5072	82.2924
641.671	95.8955	91.8674	90.1436	85.4574	82.1657
642.578	95.7821	91.749	90.0931	85.3387	82.0656
643.486	95.741	91.5809	90.0744	85.2569	81.9998
644.394	95.6766	91.485	90.0508	85.2226	81.976
645.301	95.6451	91.3798	90.0392	85.2144	81.9373
646.208	95.6426	91.2773	90.0691	85.182	81.9153
647.115	95.6913	91.259	90.1197	85.2311	81.9382
648.021	95.7011	91.238	90.1416	85.3033	81.9691
648.928	95.6788	91.241	90.1294	85.372	82.0527
649.834	95.66	91.1202	90.1019	85.294	82.0528
650.74	95.6766	91.0084	90.0667	85.2739	82.0068
651.646	95.6291	90.8712	90.0045	85.2061	81.961
652.552	95.5668	90.7995	89.8913	85.0723	81.851
653.457	95.4572	90.5738	89.8258	84.9432	81.6663
654.363	95.3656	90.3957	89.6891	84.7992	81.489
655.268	95.2095	90.1098	89.4676	84.6851	81.2567
656.173	95.2506	89.9454	89.4717	84.5629	81.2273
657.078	95.146	89.7748	89.3357	84.4151	81.0971
657.982	95.2005	89.771	89.3652	84.4824	81.1263
658.887	95.0755	89.5999	89.3118	84.3366	81.1014
659.791	95.0287	89.4624	89.1533	84.157	81.057
660.695	95.0451	89.3761	89.0459	83.9364	80.9388
661.599	95.0372	89.285	88.9708	83.8695	80.8566
662.502	95.0258	89.3611	88.9623	83.8524	80.8491
663.406	95.0877	89.4313	89.0133	83.926	80.9189
664.309	95.1509	89.3758	88.9778	83.879	80.868
665.212	95.1874	89.4147	88.9625	83.8641	80.8848
666.115	95.1866	89.4246	88.9393	83.8224	80.8087
667.018	95.0758	89.3771	88.859	83.7164	80.6846
667.92	94.9967	89.3	88.7371	83.4405	80.551
668.823	94.8976	89.2472	88.5804	83.2282	80.4936
669.725	94.8924	89.2758	88.4837	83.0606	80.42
670.627	94.8008	89.3572	88.4228	82.9557	80.3935
671.528	94.8445	89.4862	88.3988	82.9138	80.4728
672.43	94.8895	89.5336	88.3964	82.9047	80.5463
673.331	94.9544	89.5549	88.3933	83.0155	80.5706
674.232	94.9767	89.6047	88.3511	83.0109	80.6869
675.133	95.0651	89.6876	88.4436	83.047	80.7444
676.034	95.1216	89.7489	88.4741	83.0981	80.829
676.935	95.1527	89.8934	88.4496	83.2096	80.8915
677.835	95.2876	89.9457	88.5635	83.3482	81.0563
678.736	95.2479	89.8313	88.5192	83.3116	81.1596
679.635	95.3488	89.8488	88.5047	83.4081	81.2182
680.535	95.3608	89.9343	88.5344	83.4613	81.2585
681.435	95.2654	89.9764	88.5302	83.5408	81.262
682.334	95.2675	90.0015	88.5277	83.5034	81.2836
683.234	95.3201	89.8578	88.4972	83.4599	81.2448
684.133	95.2053	89.7418	88.3079	83.3153	81.0354
685.032	95.1761	89.8539	88.2753	83.3014	81.016
685.93	95.1518	89.8471	88.1805	83.2582	80.8597
686.829	95.2352	89.81	88.117	83.2009	80.8654
687.727	95.3951	89.7847	88.0513	83.1552	80.8949
688.625	95.3932	89.7893	88.0243	83.2961	80.8669
689.523	95.4776	89.8822	88.147	83.4595	80.8885
690.421	95.3517	89.7659	88.1653	83.4913	80.8607
691.318	95.2366	89.5965	88.1587	83.3807	80.8189
692.216	94.9169	89.4188	88.0276	83.1768	80.6709
693.113	94.7058	89.3716	87.8519	83.0511	80.4487
694.01	94.5393	89.3625	87.7876	82.9304	80.3193
694.907	94.4938	89.2487	87.7633	82.8918	80.1423
695.803	94.3426	89.0524	87.7151	82.8394	79.9599
696.7	94.1528	88.8565	87.5396	82.6772	79.7896
697.596	93.8768	88.532	87.2649	82.4174	79.4781
698.492	93.4278	88.1961	86.8559	81.9645	79.0774
699.388	93.0376	87.8937	86.4445	81.5343	78.6266
700.283	92.5645	87.5191	86.037	81.1157	78.1882
701.178	92.164	87.2019	85.7352	80.7451	77.88
702.074	91.8041	86.8542	85.3863	80.36	77.6185
702.969	91.4683	86.5738	85.0055	79.9936	77.3634
703.864	91.2419	86.4247	84.7215	79.7394	77.1916
704.758	91.2234	86.3791	84.7019	79.6482	77.2391
705.653	91.0568	86.1313	84.5859	79.5304	77.1056
706.547	90.8331	85.839	84.3817	79.3396	76.9998
707.441	90.5563	85.6796	84.1471	79.1272	76.8621
708.335	90.2997	85.6193	83.9631	78.9519	76.7604
709.229	90.2664	85.6163	83.8451	78.771	76.7936
710.122	90.0834	85.5204	83.6367	78.5636	76.722
711.015	90.0152	85.5477	83.5037	78.4792	76.6863
711.908	90.0134	85.5467	83.3722	78.4419	76.5706
712.801	90.0317	85.4919	83.3278	78.5119	76.457
713.694	90.0839	85.4063	83.3637	78.4925	76.4491
714.586	89.9977	85.2671	83.2296	78.3847	76.4374
715.479	89.8231	85.282	83.0205	78.283	76.3994
716.371	89.8509	85.4108	83.0187	78.2633	76.5166
717.263	89.9178	85.5674	83.1552	78.4136	76.6808
718.154	89.9923	85.7063	83.2384	78.5133	76.7794
719.046	90.206	85.8786	83.4627	78.7101	76.9223
719.937	90.4842	86.1371	83.6907	78.9277	77.1555
720.828	90.7507	86.4294	83.8836	79.1385	77.3181
721.719	91.0617	86.7625	84.1035	79.3993	77.4773
722.61	91.5392	87.1643	84.5505	79.7611	77.8814
723.5	91.9773	87.4444	84.9917	80.1282	78.2623
724.391	92.1992	87.5982	85.2907	80.3456	78.513
725.281	92.2849	87.6763	85.3763	80.4459	78.5655
726.171	92.388	87.8012	85.4189	80.5088	78.6328
727.061	92.5503	88.0096	85.5571	80.6278	78.7917
727.95	92.6619	88.1462	85.7143	80.7813	78.9174
728.84	92.8033	88.2434	85.9534	81.011	79.0315
729.729	92.8003	88.3057	86.0947	81.2001	78.9774
730.618	92.9134	88.3046	86.1743	81.3162	78.9827
731.506	92.9849	88.3094	86.1942	81.3429	79.0062
732.395	93.0601	88.3511	86.2502	81.3863	79.0266
733.283	93.2487	88.4298	86.358	81.4638	79.054
734.172	93.3876	88.6212	86.5757	81.6543	79.2033
735.06	93.5838	88.7209	86.749	81.8213	79.335
735.947	93.854	88.7949	87.0461	82.0541	79.5495
736.835	94.0534	88.9043	87.269	82.3401	79.7397
737.722	94.2432	88.9939	87.4373	82.6143	79.8643
738.61	94.4055	89.0572	87.6461	82.8046	79.9461
739.496	94.532	89.1422	87.8121	82.9772	80.0297
740.383	94.5882	89.2564	87.9264	83.0617	80.1626
741.27	94.6093	89.272	87.9745	83.0132	80.3
742.156	94.6843	89.3378	88.0089	83.0302	80.46
743.043	94.6863	89.3344	87.9595	83.057	80.3939
743.928	94.6562	89.2853	87.8778	83.0976	80.2466
744.814	94.7407	89.3098	87.8807	83.1803	80.1741
745.7	94.7961	89.3162	87.9375	83.2324	80.2203
746.585	94.7795	89.2517	87.9082	83.1772	80.2167
747.471	94.6644	89.1179	87.8305	82.9982	80.1012
748.356	94.6773	89.0641	87.8234	82.9187	80.0673
749.24	94.6819	88.9851	87.7274	82.8242	80.0063
750.125	94.7685	88.9419	87.7075	82.9031	80.0562
751.009	94.7304	88.9096	87.681	82.8992	80.0018
751.894	94.7549	88.86	87.668	82.883	79.9374
752.778	94.7624	88.8226	87.6407	82.8931	79.9259
753.661	94.6605	88.695	87.4966	82.7689	79.8298
754.545	94.5206	88.431	87.2146	82.5632	79.5909
755.428	94.4019	88.2835	87.0318	82.4123	79.4345
756.312	94.2455	88.1666	86.8509	82.2477	79.2894
757.195	94.1379	88.1255	86.7078	82.097	79.2023
758.077	94.0863	88.1386	86.6816	81.9034	79.0919
758.96	94.0576	88.1378	86.5791	81.7404	79.071
759.842	94.0375	88.0664	86.4612	81.6252	79.0714
760.725	94.0443	88.0387	86.4407	81.6603	79.0519
761.607	94.1664	88.1026	86.583	81.817	79.1106
762.489	94.2469	88.1356	86.7008	82.0069	79.2523
763.37	94.324	88.2933	86.7677	82.1621	79.4966
764.251	94.4025	88.4911	86.9027	82.2158	79.6982
765.133	94.4308	88.5583	86.9729	82.2095	79.8563
766.014	94.4717	88.6415	87.0923	82.2389	80.0423
766.894	94.5897	88.8409	87.3419	82.386	80.2785
767.775	94.8938	89.1846	87.6648	82.7647	80.5569
768.656	95.121	89.4126	87.9344	83.1012	80.724
769.536	95.2109	89.6066	88.1114	83.3207	80.863
770.416	95.2887	89.6974	88.199	83.3387	81.0293
771.296	95.4639	89.9212	88.3418	83.4656	81.1165
772.175	95.588	90.1524	88.5786	83.6237	81.1827
773.055	95.6131	90.3195	88.6673	83.7315	81.1857
773.934	95.7914	90.595	88.8464	83.9788	81.3624
774.813	95.8884	90.8983	89.081	84.1983	81.5973
775.692	95.9544	91.1511	89.269	84.3087	81.6533
776.57	96.0844	91.2964	89.4221	84.4861	81.7513
777.448	96.1291	91.2935	89.5028	84.5595	81.7708
778.327	96.1985	91.3406	89.569	84.652	81.8985
779.205	96.2594	91.3417	89.5929	84.8	81.9255
780.082	96.3173	91.4155	89.6508	84.9281	81.8508
780.96	96.3177	91.459	89.6383	84.9194	81.7568
781.837	96.2232	91.3137	89.4702	84.9188	81.6534
782.715	96.1118	91.0844	89.2984	84.7651	81.4134
783.592	95.9469	90.7845	89.1194	84.5908	81.0894
784.468	95.7285	90.4787	89.0044	84.5156	80.9172
785.345	95.4325	90.2707	88.7645	84.3755	80.7258
786.221	95.2095	90.0281	88.5021	84.1658	80.4585
787.097	95.2338	89.8922	88.4049	84.0322	80.2712
787.973	95.2073	89.8263	88.2769	83.9343	80.1531
788.849	95.0305	89.6948	88.032	83.7248	80.0655
789.725	94.9989	89.5687	87.9041	83.4862	79.9835
790.6	94.9692	89.5521	87.9561	83.4418	79.8746
791.475	94.81	89.3549	87.9607	83.397	79.8706
792.35	94.6898	89.1634	87.774	83.3192	79.7954
793.225	94.7005	89.147	87.707	83.3064	79.9043
794.1	94.6089	89.1105	87.7055	83.1741	80.0342
794.974	94.7505	89.2167	87.726	83.1732	80.1603
795.848	94.7691	89.3149	87.7393	83.1951	80.3517
796.722	94.6165	89.2515	87.5929	83.0194	80.3867
797.596	94.5843	89.2534	87.4959	82.8509	80.3463
798.469	94.4833	89.1924	87.4218	82.7545	80.2437
799.342	94.6028	89.4561	87.7044	82.8103	80.538
800.216	94.6812	89.5285	87.8268	82.7972	80.8091

## Sheet: Fig. S3
Strain (%)	Ag@AuNW	AuHNW
0	0	0
5	33.6735	178.472
10	73.4694	455.556
15	107.143	792.361
20	142.857	1398.26
25	177.551	2889.58
30	211.225	5714.24

## Sheet: Fig. S4c
Strain (%)	25 mg	50 mg	75 mg
0	0	0	0
5	232.326	149.814	151.494
10	3401.51	474.037	1410.05
15	99999999	934.783	7368.77
20		1825.47	99999999
25		4073.91
30		9601.86
35		26608.1
40		99999999

## Sheet: Fig. S4d
AgNW (mg)	stretchability (%)
25	10	5	10
50	40	30	35
75	15	15	25

## Sheet: FIg. S5a
wavelength (nm)	AgNW	AgNW+H2O2 (30%)
186.085	-1.1102e-16	0
195.269	-1.1102e-16	0
204.452	-1.1102e-16	0
213.636	0.0295	0.0037481
222.82	-0.022	-0.0931
232.003	0.042	-0.0436
241.187	0.4611	0.2182
250.371	0.8216	0.342
259.554	0.8597	0.3141
268.738	0.8153	0.2989
277.922	0.8163	0.2854
287.105	0.8025	0.2708
296.289	0.7692	0.2585
305.473	0.6597	0.239
314.656	0.5283	0.2202
323.84	0.5446	0.2237
333.024	0.684	0.241
342.207	0.7967	0.2505
351.391	0.8533	0.2547
360.574	0.8947	0.2603
369.758	0.9315	0.2656
378.942	0.9647	0.2716
388.125	0.9775	0.2759
397.309	0.9792	0.2789
406.493	0.9759	0.2809
415.676	0.9729	0.2827
424.86	0.9632	0.2858
434.044	0.9499	0.2883
443.227	0.9352	0.29
452.411	0.9209	0.2914
461.595	0.9081	0.2943
470.778	0.8941	0.2935
479.962	0.8789	0.2893
489.146	0.8614	0.2902
498.329	0.8508	0.293
507.513	0.8397	0.2935
516.697	0.8288	0.2938
525.88	0.8211	0.2936
535.064	0.8121	0.2936
544.247	0.7948	0.2935
553.431	0.7828	0.2948
562.615	0.7831	0.296
571.798	0.7775	0.2909
580.982	0.7555	0.2807
590.166	0.7436	0.2803
599.349	0.7404	0.2848
608.533	0.733	0.2835
617.717	0.724	0.2834
626.9	0.7222	0.2864
636.084	0.7357	0.2933
645.268	0.7469	0.3005
654.451	0.7433	0.3032
663.635	0.7377	0.3136
672.818	0.7332	0.3158
682.002	0.7193	0.3019
691.186	0.7043	0.2961
700.369	0.7036	0.3089
709.553	0.7036	0.3306
718.737	0.7014	0.3263
727.92	0.7034	0.3123
737.104	0.6956	0.3011
746.288	0.6946	0.3006
755.471	0.6909	0.2992
764.655	0.6757	0.2902
773.839	0.6747	0.2899
783.022	0.6748	0.2958
792.206	0.6696	0.2982
801.39	0.6736	0.2984
810.573	0.6857	0.3079
819.757	0.683	0.3163
828.941	0.7317	0.3335
838.124	0.8292	0.3639
847.308	0.8373	0.3654
856.491	0.7919	0.3491
865.675	0.8491	0.3959
874.859	0.801	0.3937
884.042	0.7321	0.3776
893.226	0.807	0.4058
902.41	0.829	0.4426
911.593	0.8846	0.4369
920.777	0.9618	0.4651
929.961	0.9979	0.5701
939.144	0.8541	0.5346
948.328	0.9135	0.5623
957.512	0.7174	0.4504
966.695	0.4614	0.3217
975.879	0.2665	0.0935
985.063	0.227	0.0244
994.246	0.2977	0.079
1003.43	0.2665	0.054
1012.61	-0.0726	-0.2042
1021.8	-0.1122	-0.2039
1030.98	-0.0168	-0.0083168
1040.16	0.0126	-0.0037595
1049.35	-0.1581	-0.1104
1058.53	-0.0951	-0.0492
1067.72	0.1	0.0404
1076.9	0.0298	0.0246
1086.08	0.0122	-0.046
1095.27	-0.0107	-0.1059
1104.45	-0.0258	-0.1189

## Sheet: Fig. S5b
wavelength (nm)	Ag@AuNW	Ag@AuNW + H2O2 (30%)
186.085	-1.1102e-16	-2.2204e-16
195.269	-1.1102e-16	-2.2204e-16
204.452	-1.1102e-16	-2.2204e-16
213.636	1.0445	1.3172
222.82	1.972	2.5807
232.003	1.551	2.1088
241.187	1.001	1.3492
250.371	0.8528	1.0892
259.554	0.8187	0.9686
268.738	0.8107	0.8889
277.922	0.8084	0.8456
287.105	0.8077	0.8189
296.289	0.8061	0.8015
305.473	0.7871	0.7723
314.656	0.76	0.7425
323.84	0.7608	0.7407
333.024	0.784	0.7594
342.207	0.8	0.7705
351.391	0.8108	0.7742
360.574	0.8198	0.7805
369.758	0.8298	0.7883
378.942	0.8436	0.7966
388.125	0.8512	0.8028
397.309	0.8563	0.805
406.493	0.8616	0.8056
415.676	0.8653	0.8072
424.86	0.87	0.8086
434.044	0.8782	0.8107
443.227	0.8842	0.8133
452.411	0.8911	0.8159
461.595	0.8993	0.8199
470.778	0.9058	0.8264
479.962	0.9116	0.8301
489.146	0.9209	0.8374
498.329	0.9315	0.847
507.513	0.9438	0.8563
516.697	0.9574	0.8639
525.88	0.9691	0.8706
535.064	0.9748	0.875
544.247	0.9808	0.8808
553.431	0.985	0.8836
562.615	0.981	0.8809
571.798	0.9669	0.8722
580.982	0.9524	0.8618
590.166	0.9452	0.8572
599.349	0.9375	0.8506
608.533	0.93	0.8415
617.717	0.9252	0.8361
626.9	0.9269	0.8325
636.084	0.9252	0.8296
645.268	0.9185	0.8248
654.451	0.9044	0.8165
663.635	0.9093	0.814
672.818	0.9056	0.8076
682.002	0.8799	0.7909
691.186	0.8652	0.7784
700.369	0.8566	0.7718
709.553	0.8549	0.7702
718.737	0.8504	0.7646
727.92	0.8392	0.7525
737.104	0.8283	0.7449
746.288	0.8245	0.7381
755.471	0.8151	0.7306
764.655	0.8099	0.7301
773.839	0.8122	0.7288
783.022	0.8089	0.722
792.206	0.8099	0.7232
801.39	0.8101	0.7271
810.573	0.8176	0.7393
819.757	0.8424	0.7492
828.941	0.8671	0.7437
838.124	0.8986	0.7606
847.308	0.8875	0.7644
856.491	0.8619	0.7483
865.675	0.886	0.7659
874.859	0.8903	0.7561
884.042	0.9083	0.7426
893.226	0.9214	0.7877
902.41	0.9412	0.8222
911.593	0.9825	0.7953
920.777	1.0047	0.8179
929.961	1.072	0.8501
939.144	1.1337	0.8532
948.328	1.0578	0.856
957.512	1.0632	0.9676
966.695	1.2227	1.1753
975.879	1.4296	1.1166
985.063	1.2119	1.0692
994.246	0.6769	1.0473
1003.43	0.4926	0.9043
1012.61	0.7312	0.6663
1021.8	0.697	0.6569
1030.98	0.4728	0.3489
1040.16	0.5277	0.4896
1049.35	0.6255	0.678
1058.53	0.5603	0.3754
1067.72	0.6371	0.2459
1076.9	0.3998	0.1706
1086.08	-0.0557	0.2847
1095.27	-0.0691	0.275
1104.45	0.0733	0.318

## Sheet: Fig. S5c
Wavelength (nm)	AuHNW	AuHNW+H2O2 (30%)	H2O2 (30%)
186.085	-1.1102e-16	0	0
195.269	-1.1102e-16	0	0
204.452	-1.1102e-16	0	0
213.636	0.0183	0.052	0.0653
222.82	0.1301	0.0444	0.0636
232.003	0.4255	0.2965	0.143
241.187	0.7232	0.7791	0.4814
250.371	0.8991	2.0702	1.295
259.554	0.899	3.8257	2.0058
268.738	0.783	4.6655	2.1394
277.922	0.7855	4.9471	2.0853
287.105	0.7746	4.9878	1.9829
296.289	0.7622	4.3283	1.6968
305.473	0.7526	3.3029	1.1868
314.656	0.7418	2.3795	0.7639
323.84	0.7281	1.5879	0.4702
333.024	0.7148	1.162	0.3286
342.207	0.6985	0.9067	0.249
351.391	0.6846	0.7873	0.2128
360.574	0.6762	0.719	0.1923
369.758	0.6692	0.688	0.1831
378.942	0.6617	0.6682	0.1784
388.125	0.6541	0.6526	0.1746
397.309	0.6473	0.6418	0.1741
406.493	0.6376	0.6307	0.1754
415.676	0.6308	0.6222	0.177
424.86	0.6214	0.6125	0.1772
434.044	0.6097	0.601	0.1767
443.227	0.5995	0.5904	0.1766
452.411	0.5841	0.575	0.176
461.595	0.5703	0.5612	0.1768
470.778	0.5546	0.5454	0.176
479.962	0.5377	0.527	0.1756
489.146	0.5305	0.5184	0.1806
498.329	0.5229	0.5133	0.1816
507.513	0.518	0.5068	0.179
516.697	0.5243	0.5107	0.1791
525.88	0.5335	0.5196	0.1781
535.064	0.5435	0.5282	0.1775
544.247	0.5637	0.5443	0.1803
553.431	0.588	0.5706	0.1848
562.615	0.6009	0.5887	0.1796
571.798	0.6187	0.6096	0.1761
580.982	0.6412	0.6372	0.1776
590.166	0.6669	0.6671	0.1782
599.349	0.7059	0.7035	0.1838
608.533	0.7386	0.7271	0.1821
617.717	0.7621	0.7462	0.1779
626.9	0.7914	0.7768	0.1745
636.084	0.8277	0.8036	0.1695
645.268	0.8596	0.8183	0.1693
654.451	0.8692	0.8399	0.1725
663.635	0.8869	0.8696	0.1751
672.818	0.8936	0.8801	0.1808
682.002	0.8773	0.8736	0.1814
691.186	0.8807	0.8737	0.1839
700.369	0.8866	0.8778	0.1886
709.553	0.895	0.8857	0.1926
718.737	0.8926	0.8864	0.1891
727.92	0.8815	0.8826	0.1839
737.104	0.8747	0.8776	0.177
746.288	0.8767	0.8775	0.1726
755.471	0.885	0.8889	0.1827
764.655	0.8764	0.8869	0.1791
773.839	0.863	0.8705	0.1641
783.022	0.8954	0.8835	0.1668
792.206	0.9324	0.9186	0.1795
801.39	0.9329	0.9206	0.1784
810.573	0.9382	0.9175	0.1727
819.757	0.995	0.9436	0.1844
828.941	1.0828	0.991	0.191
838.124	1.237	1.0775	0.1875
847.308	1.2474	1.1552	0.1897
856.491	1.2004	1.179	0.1967
865.675	1.2676	1.253	0.2051
874.859	1.2675	1.2423	0.1932
884.042	1.2684	1.2258	0.1988
893.226	1.4133	1.2839	0.2032
902.41	1.5186	1.3943	0.1877
911.593	1.6406	1.6228	0.1672
920.777	1.8602	1.6626	0.1834
929.961	1.9438	1.5693	0.1773
939.144	1.8356	1.347	0.1666
948.328	1.7834	1.5236	0.1953
957.512	1.5841	1.3981	0.192
966.695	1.2354	1.0176	0.1226
975.879	1.0284	0.8306	0.1754
985.063	0.6796	0.7749	0.0123
994.246	0.4988	0.6272	-0.1758
1003.43	0.6229	0.5916	-0.0515
1012.61	0.1872	0.3988	-0.1627
1021.8	-0.2521	0.0415	-0.1203
1030.98	0.0969	0.13	-0.1866
1040.16	0.1991	0.0476	-0.2445
1049.35	0.2318	-0.0796	-0.189
1058.53	0.176	-0.102	-0.0492
1067.72	0.2626	-0.0606	0.0483
1076.9	0.1715	-0.1065	0.0752
1086.08	-0.1471	-0.1124	-0.078
1095.27	-0.1425	-0.2473	0.0566
1104.45	-0.0682	-0.2043	0.0345

## Sheet: Fig. S5d
Time (days)	DR/R0 (%)
0	0	0	0
1	1	-2.5063	-1.7013
7	0.189	-1.0025	0.4594
14	0.5671	-0.3759	0

[truncated: 17 more sheets: Fig. S6a, Fig. S6b, Fig. S7a, Fig. S7b, Fig. S7c, Fig. S7d, Fig. S7e, Fig. S8a, Fig. S8b, Fig. S8c, Fig. S11, Fig. S14, FIg. S15, Fig. S16a, Fig. S16b, Fig. S20, Fig. S22]
