# Supplementary material for: Wireless theranostic smart contact lens for monitoring and control of intraocular pressure in glaucoma
Source: Nat Commun. 2022 Nov 10;13:6801. doi: 10.1038/s41467-022-34597-8 (PMC9649789; doi:10.1038/s41467-022-34597-8)
Supplement: Supplementary file 4 — Source Data [file 41467_2022_34597_MOESM4_ESM.zip › Source Data.xlsx]

## Sheet: Fig. 2d
wavelength (nm)	AgNW	Ag@AuNW	AuHNW
300.535	0.7738	0.8686	0.7614
301.505	0.7626	0.8653	0.759
302.474	0.7502	0.8618	0.7567
303.443	0.737	0.8581	0.7545
304.412	0.7231	0.8546	0.7522
305.381	0.7086	0.8509	0.7501
306.35	0.694	0.8472	0.7481
307.318	0.6791	0.8434	0.7464
308.286	0.6645	0.8396	0.7446
309.255	0.6504	0.8363	0.743
310.223	0.6373	0.8333	0.7415
311.191	0.6252	0.8304	0.74
312.159	0.6144	0.8278	0.7389
313.126	0.6048	0.8257	0.7376
314.094	0.5968	0.8237	0.7363
315.061	0.5904	0.8224	0.735
316.028	0.5859	0.8212	0.7338
316.995	0.5826	0.8203	0.7326
317.962	0.5808	0.8198	0.7313
318.928	0.5806	0.8194	0.7304
319.895	0.5821	0.8193	0.7294
320.861	0.585	0.819	0.7283
321.828	0.5895	0.8191	0.727
322.794	0.5957	0.8194	0.726
323.76	0.6035	0.8201	0.7248
324.725	0.613	0.8211	0.7235
325.691	0.6238	0.8221	0.7223
326.656	0.6358	0.8235	0.7211
327.622	0.6491	0.8251	0.7197
328.587	0.663	0.8267	0.7184
329.552	0.6776	0.8287	0.7168
330.517	0.6925	0.8307	0.7153
331.481	0.7072	0.8322	0.7134
332.446	0.7218	0.8336	0.7117
333.41	0.7354	0.8351	0.7101
334.375	0.7483	0.8365	0.7081
335.339	0.7607	0.8373	0.7063
336.303	0.7723	0.8384	0.7046
337.266	0.7827	0.8387	0.7027
338.23	0.7924	0.8391	0.7007
339.193	0.801	0.8393	0.6986
340.156	0.8091	0.8394	0.6967
341.12	0.8167	0.8395	0.6945
342.083	0.8238	0.8394	0.6925
343.045	0.8303	0.8394	0.6903
344.008	0.8363	0.8395	0.6883
344.971	0.8419	0.8398	0.6861
345.933	0.8478	0.8399	0.6842
346.895	0.8524	0.8398	0.6822
347.857	0.8574	0.84	0.68
348.819	0.8619	0.8398	0.6783
349.781	0.8663	0.8401	0.6769
350.742	0.8704	0.8404	0.6751
351.704	0.8748	0.8405	0.673
352.665	0.8792	0.8405	0.6716
353.626	0.8832	0.8411	0.67
354.587	0.8872	0.8416	0.6685
355.548	0.8916	0.8423	0.6669
356.508	0.8954	0.8431	0.6655
357.469	0.8993	0.8438	0.6642
358.429	0.9037	0.8443	0.6632
359.389	0.9071	0.8451	0.6619
360.349	0.9108	0.8465	0.661
361.309	0.9151	0.8477	0.6601
362.269	0.9187	0.848	0.659
363.228	0.9222	0.8486	0.6582
364.187	0.9256	0.8497	0.6572
365.147	0.9303	0.8512	0.6567
366.106	0.9338	0.8521	0.6558
367.065	0.9383	0.8539	0.6554
368.023	0.9425	0.855	0.6548
368.982	0.9465	0.8565	0.6545
369.94	0.9499	0.8578	0.6539
370.898	0.9536	0.8589	0.6532
371.856	0.9569	0.8603	0.6525
372.814	0.9608	0.8614	0.6519
373.772	0.9635	0.8627	0.6516
374.73	0.9657	0.864	0.6507
375.687	0.9688	0.8655	0.6505
376.644	0.9713	0.867	0.6504
377.601	0.9739	0.8682	0.6503
378.558	0.9762	0.869	0.6498
379.515	0.9779	0.8698	0.6491
380.472	0.9788	0.8708	0.6483
381.428	0.9813	0.8723	0.6483
382.385	0.9835	0.8732	0.6481
383.341	0.985	0.8738	0.6474
384.297	0.9865	0.8754	0.647
385.253	0.9877	0.8762	0.6463
386.208	0.9894	0.8773	0.6458
387.164	0.99	0.8784	0.6453
388.119	0.992	0.8799	0.6452
389.074	0.9926	0.8797	0.644
390.029	0.9922	0.8802	0.6429
390.984	0.9928	0.8806	0.6418
391.939	0.9934	0.8812	0.6412
392.894	0.9942	0.882	0.6404
393.848	0.9951	0.8827	0.6395
394.802	0.9958	0.8839	0.6392
395.756	0.9964	0.8839	0.6381
396.71	0.9968	0.8839	0.6372
397.664	0.9969	0.8839	0.6361
398.617	0.9972	0.8839	0.6347
399.571	0.9974	0.884	0.6335
400.524	0.9978	0.8841	0.6324
401.477	0.9986	0.8849	0.6317
402.43	0.9997	0.8856	0.6309
403.383	0.9999	0.8854	0.6296
404.335	0.9992	0.8848	0.6278
405.288	0.9991	0.8849	0.6266
406.24	0.9991	0.8849	0.6252
407.192	0.9992	0.8851	0.624
408.144	0.999	0.8849	0.6226
409.096	0.999	0.8847	0.6211
410.048	0.9989	0.8846	0.6197
410.999	0.9992	0.8856	0.6191
411.95	1	0.8862	0.6179
412.901	1	0.8864	0.6169
413.852	0.9994	0.8858	0.6151
414.803	0.9985	0.8856	0.6136
415.754	0.9969	0.8843	0.6116
416.704	0.9966	0.8847	0.6106
417.655	0.996	0.8846	0.6092
418.605	0.9961	0.8855	0.6082
419.555	0.9961	0.8863	0.6072
420.505	0.9957	0.8863	0.6056
421.454	0.9939	0.8851	0.6037
422.404	0.9925	0.885	0.6022
423.353	0.992	0.8859	0.6011
424.302	0.9909	0.8852	0.5991
425.251	0.9895	0.8855	0.5977
426.2	0.9892	0.8863	0.5968
427.149	0.9886	0.8869	0.5955
428.097	0.9882	0.8877	0.5946
429.046	0.9875	0.8878	0.5931
429.994	0.9864	0.8883	0.5921
430.942	0.9857	0.8898	0.5915
431.89	0.9838	0.89	0.5898
432.837	0.9822	0.8903	0.5886
433.785	0.9804	0.8903	0.5875
434.732	0.9792	0.8908	0.5863
435.679	0.9788	0.8923	0.5857
436.626	0.9778	0.893	0.5848
437.573	0.9774	0.8943	0.5842
438.52	0.9754	0.8941	0.5824
439.466	0.9744	0.8951	0.5817
440.413	0.9725	0.8953	0.58
441.359	0.9704	0.8951	0.5788
442.305	0.9691	0.896	0.578
443.251	0.9686	0.8977	0.5775
444.196	0.9677	0.8994	0.5768
445.142	0.966	0.8995	0.5753
446.087	0.9649	0.9012	0.5752
447.033	0.9643	0.903	0.5747
447.978	0.9628	0.9042	0.5738
448.922	0.961	0.9055	0.573
449.867	0.9589	0.906	0.5715
450.812	0.9572	0.9074	0.5707
451.756	0.9555	0.9079	0.5694
452.7	0.9533	0.9085	0.5683
453.644	0.9525	0.9105	0.5681
454.588	0.9516	0.9117	0.5672
455.532	0.9505	0.9135	0.5665
456.475	0.9481	0.9142	0.5652
457.418	0.9461	0.9151	0.5641
458.362	0.9445	0.9161	0.5632
459.305	0.9423	0.9168	0.5618
460.247	0.9404	0.9179	0.5605
461.19	0.9387	0.9193	0.5596
462.133	0.9379	0.9221	0.5592
463.075	0.9368	0.9245	0.5584
464.017	0.9348	0.9261	0.5577
464.959	0.9334	0.929	0.5573
465.901	0.9319	0.9303	0.5564
466.843	0.9298	0.9314	0.5555
467.784	0.9273	0.9333	0.5545
468.725	0.9246	0.9341	0.5531
469.666	0.9228	0.9358	0.5525
470.608	0.9211	0.9374	0.5515
471.548	0.9195	0.9394	0.551
472.489	0.9179	0.9413	0.5503
473.429	0.9163	0.9436	0.5499
474.37	0.9142	0.9446	0.5486
475.31	0.9115	0.9453	0.5474
476.25	0.9087	0.9463	0.5463
477.19	0.9062	0.9475	0.5455
478.129	0.9049	0.9496	0.5453
479.069	0.9029	0.9512	0.5447
480.008	0.901	0.9531	0.5443
480.947	0.8994	0.9553	0.5443
481.886	0.8974	0.9572	0.5446
482.825	0.8954	0.9595	0.5445
483.763	0.8932	0.9601	0.5438
484.702	0.8904	0.9613	0.5432
485.64	0.8888	0.9642	0.5437
486.578	0.8863	0.9645	0.5429
487.516	0.884	0.966	0.5425
488.454	0.8827	0.9692	0.5432
489.391	0.8805	0.9702	0.5426
490.329	0.8785	0.972	0.5427
491.266	0.8762	0.9736	0.5426
492.203	0.8745	0.975	0.543
493.14	0.8726	0.9768	0.5438
494.077	0.87	0.9777	0.5441
495.013	0.868	0.9792	0.5448
495.95	0.8662	0.9806	0.5454
496.886	0.8641	0.9811	0.5454
497.822	0.8625	0.9829	0.5462
498.758	0.8607	0.9841	0.5466
499.693	0.8588	0.9857	0.5476
500.629	0.8573	0.9879	0.5487
501.564	0.8551	0.9893	0.5495
502.499	0.854	0.991	0.5505
503.434	0.8521	0.9917	0.5508
504.369	0.8498	0.9918	0.5514
505.304	0.8488	0.9933	0.5524
506.238	0.8479	0.9937	0.5537
507.173	0.8459	0.9922	0.5536
508.107	0.8448	0.9937	0.5552
509.041	0.8436	0.9952	0.5572
509.974	0.841	0.9948	0.5573
510.908	0.8401	0.9955	0.5594
511.841	0.8388	0.9951	0.5608
512.775	0.8372	0.9947	0.5625
513.708	0.8363	0.996	0.5641
514.641	0.8347	0.9962	0.5654
515.573	0.8338	0.9976	0.5676
516.506	0.8332	0.9982	0.5692
517.438	0.832	0.9976	0.571
518.37	0.8315	0.9994	0.5737
519.303	0.8299	0.9994	0.5753
520.234	0.8285	1	0.5775
521.166	0.8281	0.9996	0.5793
522.098	0.8268	0.9985	0.5808
523.029	0.827	0.9991	0.5833
523.96	0.826	0.999	0.5854
524.891	0.8258	0.9994	0.5887
525.822	0.8245	0.9989	0.5907
526.753	0.8224	0.9978	0.5936
527.683	0.8214	0.9983	0.5963
528.613	0.8203	0.9999	0.5995
529.543	0.8187	0.999	0.6015
530.473	0.817	0.9977	0.6038
531.403	0.8168	0.9972	0.6069
532.333	0.8154	0.9959	0.6093
533.262	0.8144	0.9955	0.6119
534.191	0.8136	0.9954	0.6139
535.12	0.8115	0.9934	0.6166
536.049	0.8105	0.992	0.6192
536.978	0.81	0.991	0.6222
537.907	0.8088	0.9896	0.6254
538.835	0.8071	0.9889	0.6277
539.763	0.805	0.9867	0.6299
540.691	0.8041	0.9847	0.6327
541.619	0.8034	0.9839	0.6362
542.547	0.8019	0.9829	0.639
543.474	0.8007	0.9821	0.6423
544.401	0.7984	0.9801	0.6449
545.328	0.7973	0.9793	0.6483
546.255	0.7958	0.9774	0.6505
547.182	0.7947	0.977	0.6541
548.109	0.7935	0.9754	0.6568
549.035	0.7919	0.9733	0.6594
549.961	0.7912	0.9716	0.6628
550.887	0.7903	0.9704	0.6659
551.813	0.7895	0.9686	0.6688
552.739	0.7876	0.9663	0.6721
553.664	0.7861	0.9651	0.675
554.59	0.7848	0.9636	0.6784
555.515	0.7837	0.9618	0.6817
556.44	0.7835	0.9608	0.6853
557.365	0.783	0.9604	0.6889
558.289	0.7819	0.9587	0.6924
559.214	0.7812	0.9585	0.696
560.138	0.781	0.9575	0.6998
561.062	0.7808	0.9571	0.704
561.986	0.78	0.9559	0.7072
562.91	0.7788	0.9538	0.7104
563.833	0.7779	0.9525	0.714
564.757	0.7768	0.9507	0.7172
565.68	0.7758	0.9483	0.7201
566.603	0.7742	0.9455	0.7227
567.526	0.774	0.9451	0.7267
568.448	0.7729	0.942	0.7287
569.371	0.772	0.9407	0.7319
570.293	0.7711	0.9383	0.7349
571.215	0.7709	0.9376	0.7388
572.137	0.7695	0.9342	0.741
573.059	0.7671	0.9296	0.7424
573.981	0.7665	0.9277	0.7454
574.902	0.7666	0.9267	0.7489
575.823	0.7654	0.9243	0.751
576.744	0.7639	0.9215	0.7539
577.665	0.7621	0.9192	0.7565
578.586	0.7603	0.9157	0.7587
579.506	0.7583	0.9121	0.76
580.427	0.7556	0.9075	0.7612
581.347	0.7544	0.9052	0.7637
582.267	0.7538	0.9042	0.767
583.186	0.7534	0.9042	0.7708
584.106	0.7522	0.9017	0.7726
585.025	0.7513	0.9001	0.7755
585.945	0.7499	0.8973	0.7773
586.864	0.7489	0.8954	0.7798
587.783	0.748	0.8937	0.7822
588.701	0.747	0.8918	0.7846
589.62	0.7466	0.8911	0.7879
590.538	0.7461	0.8896	0.7905
591.456	0.7451	0.8879	0.7931
592.374	0.7431	0.8847	0.7942
593.292	0.7429	0.8847	0.798
594.21	0.7431	0.8854	0.8013
595.127	0.7423	0.8845	0.8034
596.044	0.7408	0.882	0.8052
596.961	0.7406	0.8817	0.8084
597.878	0.7404	0.8808	0.811
598.795	0.7396	0.879	0.8133
599.711	0.7396	0.8792	0.8165
600.628	0.7397	0.8792	0.82
601.544	0.7403	0.8793	0.8233
602.46	0.7396	0.8784	0.8258
603.375	0.7382	0.8758	0.8274
604.291	0.7371	0.8736	0.829
605.206	0.7368	0.8733	0.832
606.121	0.7355	0.8713	0.8333
607.037	0.7354	0.871	0.8365
607.951	0.735	0.871	0.8386
608.866	0.7349	0.8705	0.8406
609.781	0.7342	0.8694	0.843
610.695	0.7338	0.8678	0.8444
611.609	0.7333	0.8672	0.8462
612.523	0.7337	0.8681	0.8494
613.437	0.7332	0.8676	0.8518
614.35	0.7322	0.8666	0.8537
615.264	0.7318	0.8663	0.8562
616.177	0.7311	0.8656	0.8584
617.09	0.7316	0.8657	0.8609
618.003	0.7317	0.8651	0.8627
618.915	0.732	0.8661	0.8657
619.828	0.7321	0.8661	0.868
620.74	0.7312	0.8652	0.8698
621.652	0.7309	0.8647	0.8711
622.564	0.7305	0.8641	0.8734
623.476	0.7305	0.8643	0.8758
624.387	0.7306	0.8644	0.8771
625.298	0.7305	0.8647	0.8788
626.21	0.7312	0.8653	0.8811
627.12	0.7319	0.8658	0.8839
628.031	0.7326	0.8664	0.8868
628.942	0.7318	0.8664	0.8902
629.852	0.7326	0.8657	0.8918
630.763	0.7308	0.8648	0.8941
631.673	0.7308	0.8664	0.8969
632.582	0.7304	0.8682	0.8994
633.492	0.7313	0.8689	0.9031
634.402	0.732	0.8691	0.9052
635.311	0.7342	0.8712	0.9087
636.22	0.7352	0.8734	0.9123
637.129	0.7362	0.8746	0.9143
638.038	0.7375	0.8766	0.9177
638.946	0.7386	0.8774	0.9221
639.855	0.7379	0.877	0.9232
640.763	0.7374	0.8759	0.9252
641.671	0.7374	0.8744	0.9268
642.578	0.737	0.8735	0.9289
643.486	0.7365	0.8725	0.9299
644.394	0.7361	0.8708	0.9308
645.301	0.7357	0.8692	0.9324
646.208	0.7353	0.8673	0.9335
647.115	0.7343	0.8651	0.9336
648.021	0.7339	0.8639	0.934
648.928	0.7332	0.8625	0.9333
649.834	0.7343	0.8615	0.9328
650.74	0.7333	0.8611	0.9339
651.646	0.7343	0.8608	0.9354
652.552	0.7353	0.8604	0.9369
653.457	0.7352	0.8591	0.9381
654.363	0.7355	0.8584	0.9372
655.268	0.7358	0.8571	0.9384
656.173	0.7348	0.8537	0.9386
657.078	0.7358	0.8531	0.9398
657.982	0.7364	0.8523	0.9432
658.887	0.7346	0.8524	0.9433
659.791	0.7329	0.8517	0.9426
660.695	0.7327	0.8516	0.9443
661.599	0.7337	0.8552	0.9467
662.502	0.7344	0.8563	0.95
663.406	0.7334	0.8572	0.9504
664.309	0.7328	0.8573	0.9521
665.212	0.7337	0.8582	0.9523
666.115	0.7334	0.861	0.9549
667.018	0.7328	0.863	0.9575
667.92	0.7328	0.864	0.96
668.823	0.7328	0.8654	0.9619
669.725	0.7326	0.8661	0.9653
670.627	0.7314	0.8666	0.9679
671.528	0.7303	0.8668	0.9719
672.43	0.7299	0.8662	0.9728
673.331	0.7288	0.8647	0.9747
674.232	0.7287	0.8622	0.9768
675.133	0.7265	0.8607	0.9786
676.034	0.725	0.8594	0.9794
676.935	0.7225	0.859	0.98
677.835	0.7197	0.8563	0.9798
678.736	0.7178	0.8549	0.9798
679.635	0.7168	0.8513	0.9804
680.535	0.7162	0.8501	0.9811
681.435	0.7159	0.8484	0.9817
682.334	0.715	0.845	0.982
683.234	0.7131	0.8439	0.9802
684.133	0.7132	0.8422	0.9823
685.032	0.7121	0.8406	0.9811
685.93	0.7104	0.8396	0.9829
686.829	0.7099	0.8372	0.983
687.727	0.7101	0.8357	0.9847
688.625	0.708	0.8334	0.9838
689.523	0.7064	0.8309	0.9837
690.421	0.7049	0.8291	0.983
691.318	0.7051	0.8288	0.9829
692.216	0.7048	0.8274	0.9833
693.113	0.7046	0.8273	0.9831
694.01	0.7032	0.8273	0.9835
694.907	0.7024	0.8284	0.9828
695.803	0.7001	0.8264	0.9843
696.7	0.6995	0.8277	0.9855
697.596	0.7002	0.828	0.9867
698.492	0.6992	0.8263	0.9872
699.388	0.6978	0.8239	0.986
700.283	0.6971	0.8225	0.9865
701.178	0.6967	0.8218	0.988
702.074	0.6949	0.8212	0.9879
702.969	0.6939	0.8201	0.9874
703.864	0.694	0.819	0.9888
704.758	0.6939	0.8193	0.9897
705.653	0.6938	0.8189	0.9906
706.547	0.6922	0.8177	0.9903
707.441	0.692	0.8161	0.9904
708.335	0.691	0.8142	0.9904
709.229	0.691	0.8148	0.993
710.122	0.6907	0.8151	0.9946
711.015	0.6895	0.8152	0.9942
711.908	0.6887	0.8132	0.9948
712.801	0.6882	0.8129	0.9951
713.694	0.6863	0.812	0.9951
714.586	0.686	0.8114	0.9945
715.479	0.6852	0.8097	0.9957
716.371	0.6858	0.8099	0.9944
717.263	0.6845	0.8066	0.9939
718.154	0.6836	0.805	0.9932
719.046	0.6838	0.805	0.9939
719.937	0.6839	0.8056	0.9949
720.828	0.6832	0.8059	0.9961
721.719	0.6828	0.8056	0.9952
722.61	0.6826	0.804	0.996
723.5	0.6814	0.8027	0.9954
724.391	0.6809	0.8024	0.9949
725.281	0.6796	0.8011	0.9943
726.171	0.6791	0.8006	0.9949
727.061	0.6794	0.7997	0.996
727.95	0.6787	0.7989	0.9962
728.84	0.6773	0.7975	0.9947
729.729	0.6776	0.7954	0.9932
730.618	0.677	0.7944	0.9932
731.506	0.6769	0.7931	0.9932
732.395	0.6762	0.7927	0.9937
733.283	0.6755	0.7929	0.9919
734.172	0.6761	0.7927	0.9917
735.06	0.6751	0.7916	0.9929
735.947	0.6745	0.7916	0.9916
736.835	0.6743	0.7911	0.9912
737.722	0.6733	0.7914	0.9899
738.61	0.6726	0.7922	0.9895
739.496	0.6716	0.7927	0.9883
740.383	0.6713	0.7925	0.9879
741.27	0.6712	0.7917	0.9863
742.156	0.6699	0.7897	0.9854
743.043	0.6695	0.7898	0.9847
743.928	0.6698	0.7894	0.9848
744.814	0.6694	0.7894	0.9855
745.7	0.6687	0.7882	0.9844
746.585	0.6682	0.788	0.9845
747.471	0.6672	0.7876	0.9837
748.356	0.6661	0.7874	0.983
749.24	0.6657	0.787	0.9824
750.125	0.6639	0.7863	0.9826
751.009	0.6633	0.7854	0.9821
751.894	0.6633	0.7855	0.9835
752.778	0.6625	0.7847	0.9815
753.661	0.6615	0.7831	0.9814
754.545	0.6611	0.7819	0.9816
755.428	0.6606	0.7811	0.9799
756.312	0.6601	0.7802	0.9802
757.195	0.6584	0.7788	0.9787
758.077	0.6577	0.7787	0.9786
758.96	0.6571	0.7773	0.979
759.842	0.6572	0.7772	0.98
760.725	0.6565	0.7762	0.9789
761.607	0.6551	0.7752	0.9779
762.489	0.6553	0.7757	0.9789
763.37	0.6543	0.7751	0.9782
764.251	0.654	0.7754	0.9793
765.133	0.6533	0.7746	0.9783
766.014	0.6531	0.7761	0.9799
766.894	0.6528	0.7781	0.9804
767.775	0.6536	0.7795	0.9824
768.656	0.6543	0.7799	0.9835
769.536	0.6542	0.78	0.9838
770.416	0.6555	0.7822	0.9846
771.296	0.6552	0.782	0.9847
772.175	0.6556	0.7823	0.9841
773.055	0.6563	0.7828	0.986
773.934	0.6565	0.7826	0.9864
774.813	0.6557	0.7834	0.9873
775.692	0.6557	0.7828	0.9866
776.57	0.6561	0.7831	0.9865
777.448	0.6559	0.7831	0.9882
778.327	0.6563	0.7832	0.9878
779.205	0.6563	0.7834	0.9876
780.082	0.6555	0.7838	0.9869
780.96	0.6555	0.7847	0.988
781.837	0.6556	0.7854	0.9887
782.715	0.6559	0.786	0.9899
783.592	0.6567	0.7861	0.9908
784.468	0.6553	0.7844	0.9895
785.345	0.6552	0.785	0.9901
786.221	0.6554	0.7849	0.9897
787.097	0.6553	0.7833	0.9891
787.973	0.6539	0.7822	0.9857
788.849	0.6538	0.7824	0.9848
789.725	0.6538	0.7836	0.9844
790.6	0.6529	0.7825	0.9845
791.475	0.6519	0.7837	0.9845
792.35	0.653	0.7837	0.984
793.225	0.6513	0.7851	0.9852
794.1	0.6522	0.7868	0.9855
794.974	0.6527	0.7878	0.9856
795.848	0.653	0.7882	0.9859
796.722	0.6515	0.7861	0.984
797.596	0.6528	0.7885	0.9858
798.469	0.6523	0.7888	0.9874
799.342	0.6527	0.7913	0.9861
800.216	0.6533	0.7921	0.9887
801.088	0.654	0.7946	0.9878

## Sheet: Fig. 2f
Coating times	Average transmittance (Ag@AuNW, %)	Average transmittance (AuHNW, %)
2	92.2673	96.0853
4	84.0337	91.8189
6	80.6933	90.9028
8	74.6486	86.8313
10	72.0553	84.6022

## Sheet: Fig. 2g
Strain (%)	DR/R0 (%)							DR/R0 (%)
	Ag@AuNW							AuHNW
0	0	0	0	0	0	0		62.4	80	73.1	7.7	5.8	4.5
5	18.1818	22.4138	35.5556	118.59	144.125	108.892		136.4	195.3	152.7	9.1	7.1	6.1
10	50.6494	53.4483	60	512.5	573.75	394.802		382.2	539	361.7	11.6	8.9	7.2
15	71.4286	75.8621	88.8889	1220.51	1221.25	828.865		824	1057	679	13.2	10.2	8.5
20	87.013	94.8276	104.444	2965.71	2671.25	1590.83		1913	2217	1236	14.4	11.3	9.2
25	111.688	112.069	128.889	5609.94	7312.5	4003.97		3563	5930	3000	16.3	12.3	10.3
30	128.571	132.759	153.333	16678.8	17937.5	14660.6		10470	14430	10790	17.6	13.5	11.4

## Sheet: Fig. 2h
Temperature (oC)	DR/R0 (%)
	Ag@AuNW			AuHNW
30	0	0	0	0	0	0
32.3	0.3547	0.3478	0.3431	0.144	0.1295	0.1589
34.2	0.6449	0.4908	0.5718	0.2554	0.2876	0.3178
36.2	0.9112	0.9202	0.972	0.3711	0.4663	0.5032
38	1.2547	1.227	1.315	0.4961	0.671	0.7085
40	1.6101	1.6564	1.8296	0.6446	0.8342	0.9138

## Sheet: Fig. 2i
Time (min)	DR/R0 (%)
	AuHNW (~100 nm)	AuHNW (~150 nm)	AuHNW (~200 nm)	Ag@AuNW (~150 nm)	Au thin film (~100 nm)
0	0.0218	-0.0051725	0.0302	0	0.0201
2	-0.3712	0.1478	-0.2234	8.1358	-0.1313
4	-0.5957	0.0341	-0.4283	10.5677	-0.1575
6	-0.5936	-0.3629	-0.5256	12.2103	-0.1978
8	-0.734	-0.5572	-0.587	13.8403	-0.222
10	-0.6707	-0.7891	-0.6339	14.9189	-0.2058
12	-0.8061	-0.8967	-0.677	15.9537	-0.2227
14	-0.7516	-1.0923	-0.706	16.9554	-0.2192
16	-0.7603	-1.2047	-0.732	17.8456	-0.2198
18	-0.7562	-1.3069	-0.7589	18.7957	-0.2867
20	-0.7764	-1.3899	-0.7767	19.5816	-0.2524

## Sheet: Fig. 3d
IOP (mmHg)	DR/R0 (%)
	thick parylene			Thin parylene
0	0	0	0	0	0	0
7	0.0098124	0.1342	0.0536	1.0859	3.3204	7.1624
14	0.0303	0.2465	0.1131	13.2955	7.1971	16.7134
21	0.0694	0.351	0.1915	21.1905	10.7835	24.383
28	0.0986	0.4714	0.264	23.0419	23.5116	33.4272
35	0.1551	0.5304	0.3337	33.3156	32.0886	44.6268

## Sheet: Fig. 3e
IOP (mmHg)	DR/R0 (%)
	7 times single line			5 times single line			5 times double line
0	0	0	0	0	0	0	0	0	0
7	0.3719	0.3479	0.6476	1.6788	0.5062	1.5005	1.0859	3.3204	7.1624
14	0.7274	1.1821	1.256	5.3474	3.7477	9.8679	13.2955	7.1971	16.7134
21	2.2054	3.7314	3.9826	12.4292	12.1653	13.8394	21.1905	10.7835	24.383
28	3.9054	5.1338	5.3267	20.0563	13.8813	21.0898	23.0419	23.5116	33.4272
35	6.7895	5.9896	12.2665	21.9794	21.1775	22.2511	33.3156	32.0886	44.6268

## Sheet: Fig. 3f
IOP (mmHg)	DR/R0 (%)	IOP (mmHg)	DR/R0 (%)	IOP (mmHg)	DR/R0 (%)	IOP (mmHg)	DR/R0 (%)	IOP (mmHg)	DR/R0 (%)
0	0	0	0	0	0	0	0	0	0
7	1.0297	7	3.5	7	3.3204	7	4.3107	7	3.0136
14	4.4008	14	6.99	14	7.1971	14	10.9336	14	6.2312
21	16.8601	21	10.45	21	10.7835	21	13.4549	21	11.802
28	18.139	28	23.11	28	23.5116	28	29.9901	28	25.1412
35	33.1124	35	31.55	35	32.0886	35	35.8332	35	32.5248

## Sheet: Fig. 4e
time (s)	Current (flat, μA)		time (s)	Current (10.5 mm, μA)		time (s)	Current (6.25 mm, μA)
0	6.5619		0	6.4682		0	11.9975
0.7909	6.177		1.1749	5.9243		1.1788	11.6909
0.8487	5.9485		1.506	5.8039		1.2367	11.4715
0.9066	5.8234		1.5638	5.723		1.2955	11.2939
0.9634	5.7473		1.6207	5.7059		1.3534	11.14
1.0213	5.71		1.6785	5.5836		1.4102	10.9979
1.0781	5.6546		1.7354	5.4713		1.4671	10.8663
1.135	5.6217		1.7932	5.4684		1.5259	10.7663
1.1928	5.5999		1.8501	5.3766		1.5828	10.6705
1.2507	5.5772		1.9069	5.3611		1.6396	10.1882
1.3075	5.5385		1.9637	5.2798		1.6965	9.572
1.3643	5.503		2.0226	5.2493		2.0266	9.4187
1.4212	5.4637		2.0794	5.2277		2.0834	9.3208
1.479	5.4882		2.1363	5.1537		2.1403	9.2498
1.5359	5.4295		2.1931	5.1324		2.1971	9.1524
1.5937	5.4104		2.25	5.0897		2.254	9.0517
1.6506	5.3995		2.3078	5.0595		2.3108	9.0001
1.7084	5.3945		2.3647	5.0658		2.3677	8.9224
1.7653	5.3883		2.4215	5.0341		2.4245	8.8542
1.8221	5.3878		2.4794	5.0109		2.4814	8.8069
1.88	5.4321		2.5362	4.9711		2.5382	8.747
1.9368	5.4497		2.5931	4.8799		2.5951	8.7031
1.9937	5.4014		2.6509	4.8426		2.6519	8.6611
2.0505	5.4225		2.7078	4.8491		2.7088	8.5965
2.1084	5.4157		2.7646	4.8219		2.7656	8.5236
2.1662	5.3866		2.8225	4.7869		2.8234	8.5292
2.2231	5.3562		2.8793	4.7564		2.8793	8.515
2.2809	5.3692		2.9361	4.7308		2.9361	8.5332
2.3377	5.3585		2.994	4.7161		2.993	8.4487
2.3956	5.329		3.0508	4.8102		3.0498	8.3737
2.4524	5.3412		3.1077	4.78		3.1077	8.3465
2.5103	5.3289		3.1645	4.763		3.1645	8.3094
2.5681	5.4141		3.2214	4.7113		3.2214	8.3089
2.625	5.3888		3.2782	4.7158		3.2782	8.2888
2.6818	5.3338		3.3351	4.8007		3.3351	8.245
2.7387	5.3035		3.3929	4.7807		3.3919	8.1715
2.7955	5.2731		3.4498	4.792		3.4488	8.1542
2.8534	5.2705		3.5066	4.7763		3.5056	8.1041
2.9102	5.2857		3.5635	4.7907		3.5625	8.0306
2.9681	5.2615		3.6203	4.7764		3.6193	8.0004
3.0249	5.2583		3.6772	4.7673		3.6762	8.0108
3.0828	5.2484		3.734	4.7489		3.733	8.0219
3.1396	5.2354		3.7919	4.7325		3.7899	7.9122
3.1964	5.2245		3.8487	4.6941		3.8467	7.8991
3.2533	5.2205		3.9056	4.7023		3.9036	7.8572
3.3101	5.2316		3.9624	4.6778		3.9604	7.8468
3.368	5.2244		4.0202	4.6494		4.0173	7.8365
3.4248	5.2171		4.0771	4.6166		4.0751	7.7952
3.4817	5.2108		4.1339	4.6011		4.1329	7.7833
3.5385	5.2094		4.1908	4.6265		4.1898	7.6963
3.5964	5.191		4.2486	4.6162		4.2466	7.7123
3.6532	5.1917		4.3055	4.6018		4.3035	7.6597
3.7101	5.1874		4.3633	4.5886		4.3603	7.626
3.7669	5.1773		4.4202	4.5875		4.4172	7.5625
3.8347	5.1653		4.477	4.5698		4.474	7.4475
3.8926	5.1577		4.5349	4.58		4.5309	7.4096
3.9494	5.1467		4.5917	4.5519		4.5887	7.341
4.0063	5.1356		4.6496	4.5309		4.6466	7.2964
4.0641	5.1299		4.7064	4.5261		4.7044	7.3496
4.121	5.1501		4.7633	4.5392		4.7613	7.2965
4.1778	5.1259		4.8211	4.5474		4.8181	7.2181
4.2357	5.1128		4.878	4.5304		4.875	7.1813
4.2935	5.1327		4.9348	4.563		4.9318	7.1648
4.3504	5.1732		4.9916	4.4869		4.9887	7.1388
4.4072	5.1683		5.0495	4.4607		5.0465	7.1049
4.4651	5.1756		5.1073	4.4918		5.1033	7.0746
4.5219	5.2103		5.1642	4.474		5.1602	7.0533
4.5788	5.1791		5.221	4.4489		5.217	7.0132
4.6366	5.1897		5.2789	4.4243		5.2739	6.9998
4.6934	5.1611		5.3357	4.4189		5.3317	6.9723
4.7503	5.1292		5.3926	4.4311		5.3886	6.9346
4.8081	5.1131		5.4504	4.4156		5.4454	6.9365
4.865	5.1109		5.5073	4.4241		5.5023	6.9061
4.9218	5.1294		5.5651	4.4093		5.5601	6.8832
4.9797	5.1217		5.622	4.431		5.617	6.8581
5.0365	5.1495		5.6788	4.4164		5.6738	6.8499
5.0944	5.1337		5.7367	4.4322		5.7317	6.8498
5.1512	5.132		5.7935	4.4215		5.7885	6.8393
5.2081	5.1282		5.8504	4.4062		5.8454	6.8305
5.2659	5.1402		5.9082	4.4066		5.9022	6.8254
5.3228	5.0999		5.965	4.4497		5.9591	6.7929
5.3806	5.0859		6.0229	4.4206		6.0169	6.7692
5.4375	5.0806		6.0797	4.4014		6.0748	6.7483
5.4953	5.07		6.1366	4.399		6.1316	6.7468
5.5521	5.0723		6.1944	4.3895		6.1884	6.7259
5.61	5.0805		6.2523	4.3837		6.2463	6.7234
5.6668	5.1095		6.3091	4.3748		6.3031	6.7017
5.7247	5.1125		6.367	4.3691		6.361	6.6868
5.7815	5.0874		6.4238	4.3615		6.4178	6.6852
5.8384	5.08		6.4807	4.3552		6.4747	6.6842
5.8962	5.0816		6.5385	4.3861		6.5325	6.6949
5.9531	5.0682		6.5954	4.3953		6.5894	6.675
6.0109	5.0638		6.6532	4.3871		6.6462	6.6687
6.0688	5.0625		6.7101	4.3791		6.7031	6.659
6.1266	5.0628		6.7669	4.3864		6.7599	6.6602
6.1835	5.0627		6.8247	4.3728		6.8178	6.6645
6.2403	5.0571		6.8816	4.3604		6.8746	6.6622
6.2981	5.0496		6.9394	4.3533		6.9315	6.6455
6.355	5.0501		6.9963	4.3852		6.9883	6.6316
6.4128	5.0488		7.0541	4.4654		7.0452	6.6704
6.4697	5.0649		7.112	4.4419		7.103	6.66
6.5275	5.0514		7.1688	4.4135		7.1598	6.6556
6.5844	5.0482		7.2267	4.4031		7.2167	6.6596
6.6422	5.0493		7.2835	4.3924		7.2735	6.6343
6.6991	5.0503		7.3414	4.3931		7.3314	6.6225
6.7569	5.1072		7.3982	4.4025		7.3882	6.5899
6.8138	5.1205		7.4561	4.4524		7.4451	6.5931
6.8716	5.1023		7.5129	4.4253		7.5019	6.5991
6.9295	5.0909		7.5707	4.4225		7.5598	6.5623
6.9863	5.0846		7.6276	4.4156		7.6166	6.5541
7.0442	5.1299		7.6854	4.413		7.6735	6.5645
7.102	5.1707		7.7433	4.4021		7.7303	6.5472
7.1598	5.1402		7.8001	4.4063		7.7882	6.5254
7.2167	5.115		7.858	4.5156		7.845	6.5334
7.2745	5.1068		7.9148	4.5303		7.9019	6.4972
7.3324	5.1011		7.9727	4.487		7.9597	6.4946
7.3892	5.0836		8.0305	4.4639		8.0166	6.5163
7.4471	5.0801		8.0874	4.4538		8.0744	6.5097
7.5039	5.082		8.1452	4.449		8.1312	6.491
7.5618	5.0786		8.2031	4.45		8.1881	6.4928
7.6196	5.0769		8.2609	4.4783		8.2449	6.5031
7.6765	5.0855		8.3178	4.4618		8.3028	6.5012
7.7343	5.0916		8.3756	4.4524		8.3596	6.4811
7.7912	5.092		8.4324	4.4552		8.4165	6.4695
7.849	5.0922		8.4903	4.4747		8.4743	6.4685
7.9068	5.0968		8.5481	4.4911		8.5312	6.4671
7.9637	5.1198		8.605	4.4759		8.588	6.4793
8.0215	5.1166		8.6628	4.455		8.6459	6.4609
8.0794	5.1237		8.7207	4.4593		8.7027	6.4637
8.1372	5.1237		8.7775	4.4539		8.7596	6.5184
8.1941	5.1245		8.8354	4.4462		8.8174	6.5158
8.2519	5.1235		8.8932	4.4385		8.8743	6.5021
8.3098	5.1246		8.9501	4.4077		8.9321	6.4708
8.3666	5.1325		9.0079	4.3991		8.989	6.4496
8.4245	5.1352		9.0658	4.4087		9.0458	6.4312
8.4823	5.1372		9.1236	4.3952		9.1036	6.4252
8.5392	5.141		9.1804	4.3837		9.1605	6.4376
8.597	5.1445		9.2383	4.3712		9.2183	6.426
8.6548	5.1485		9.2961	4.3665		9.2752	6.3902
8.7127	5.1828		9.354	4.3559		9.333	6.369
8.7695	5.2227		9.4118	4.3538		9.3899	6.3969
8.8274	5.2097		9.4687	4.3502		9.4477	6.3753
8.8852	5.2022		9.5265	4.3245		9.5046	6.3561
8.9431	5.1957		9.5844	4.3084		9.5614	6.3329
9.0009	5.3203		9.6422	4.301		9.6193	6.3661
9.0578	5.2947		9.6991	4.2938		9.6761	6.4556
9.1156	5.2681		9.7579	4.2876		9.734	6.4957
9.1735	5.2988		9.8157	4.2834		9.7908	6.4617
9.2313	5.271		9.8726	4.2842		9.8487	6.4167
9.2891	5.2482		9.9304	4.2999		9.9055	6.4517
9.347	5.2371		9.9883	4.3765		9.9633	6.4105
9.4038	5.2223		10.0461	4.3619		10.0202	6.4093
9.4617	5.2137		10.104	4.3494		10.078	6.3755
9.5195	5.2093		10.1618	4.3398		10.1349	6.3714
9.5774	5.2104		10.2187	4.3371		10.1927	6.3719
9.6342	5.2068		10.2765	4.3341		10.2496	6.3543
9.6921	5.205		10.3344	4.3359		10.3074	6.3652
9.7499	5.2012		10.3922	4.3963		10.3653	6.3296
9.8078	5.1987		10.45	4.373		10.4221	6.3305
9.8656	5.1991		10.5069	4.3581		10.48	6.2779
9.9235	5.2033		10.5647	4.3483		10.5368	6.2569
9.9813	5.2049		10.6226	4.3428		10.5947	6.2537
10.0381	5.2079		10.6804	4.3382		10.6515	6.2427
10.097	5.2132		10.7393	4.3294		10.7104	6.2576
10.1538	5.2183		10.7961	4.3241		10.7682	6.2873
10.2117	5.2231		10.854	4.3227		10.825	6.3805
10.2695	5.225		10.9118	4.3224		10.8829	6.3778
10.3274	5.227		10.9697	4.3216		10.9397	6.3561
10.3852	5.2345		11.0275	4.3204		10.9976	6.3325
10.4431	5.241		11.0853	4.3188		11.0554	6.3194
10.5009	5.2442		11.1432	4.3172		11.1123	6.2919
10.5588	5.2469		11.201	4.3158		11.1701	6.2805
10.6166	5.2497		11.2589	4.314		11.228	6.3017
10.6744	5.2542		11.3167	4.3125		11.2848	6.3147
10.7323	5.2568		11.3746	4.3132		11.3427	6.27
10.7891	5.2595		11.4324	4.3123		11.3995	6.2461
10.847	5.2628		11.4903	4.3118		11.4574	6.2594
10.9048	5.2655		11.5481	4.3096		11.5152	6.233
10.9627	5.2671		11.606	4.3076		11.572	6.2003
11.0205	5.2699		11.6638	4.3055		11.6299	6.1865
11.0794	5.274		11.7216	4.3039		11.6877	6.1826
11.1372	5.2785		11.7795	4.3033		11.7446	6.215
11.195	5.2839		11.8373	4.303		11.8024	6.2133
11.2529	5.2911		11.8952	4.303		11.8593	6.1809
11.3107	5.3049		11.953	4.3036		11.9171	6.1757
11.3686	5.3206		12.0109	4.3039		11.975	6.1532
11.4264	5.309		12.0697	4.3047		12.0318	6.138
11.4843	5.3119		12.1276	4.3047		12.0897	6.1173
11.5421	5.312		12.1854	4.304		12.1475	6.1162
11.6	5.3115		12.2433	4.3045		12.2054	6.1131
11.6578	5.3155		12.3011	4.3061		12.2632	6.1078
11.7157	5.3168		12.3589	4.3118		12.33	6.1147
11.7735	5.3188		12.4278	4.3114		12.3879	6.094
11.8313	5.3169		12.4856	4.313		12.4457	6.0724
11.8892	5.3201		12.5434	4.3183		12.5036	6.0574
11.947	5.317		12.6013	4.4224		12.5604	6.0762
12.0049	5.3142		12.6591	4.4232		12.6182	6.0832
12.0627	5.3188		12.717	4.5371		12.6761	6.0404
12.1216	5.3174		12.7748	4.5315		12.7339	6.025
12.1794	5.3162		12.8327	4.5046		12.7918	6.0177
12.2373	5.3166		12.8915	4.4864		12.8496	5.9898
12.2961	5.3171		12.9504	4.4744		12.9085	5.9808
12.3549	5.3183		13.0092	4.4662		12.9663	5.968
12.4138	5.3186		13.068	4.4607		13.0252	5.978
12.4726	5.3183		13.1269	4.4576		13.084	5.9639
12.5325	5.3203		13.1857	4.4528		13.1428	5.9582
12.5913	5.3241		13.2456	4.4499		13.2017	5.9547
12.6502	5.3283		13.3044	4.4471		13.2605	5.9489
12.709	5.3346		13.3633	4.4443		13.3184	5.9518
12.7678	5.3377		13.4221	4.4436		13.3772	5.963
12.8277	5.3418		13.4809	4.4384		13.4361	5.9532
12.8865	5.3454		13.5408	4.4412		13.4949	5.963
12.9454	5.349		13.5996	4.4409		13.5537	5.9392
13.0042	5.3521		13.6585	4.4418		13.6116	5.9276
13.064	5.3551		13.7173	4.443		13.6704	5.9402
13.1229	5.357		13.7762	4.4435		13.7293	5.9261
13.1817	5.3595		13.835	4.4449		13.7881	5.9187
13.2406	5.3609		13.8948	4.4459		13.847	5.9132
13.2994	5.3631		13.9537	4.4476		13.9058	5.9179
13.3593	5.3636		14.0125	4.4504		13.9646	5.9137
13.4181	5.3663		14.0724	4.4534		14.0225	5.9115
13.4769	5.3686		14.1312	4.4578		14.0823	5.9113
13.5358	5.3695		14.19	4.4598		14.1412	5.9186
13.5956	5.3705		14.2489	4.4659		14.199	5.9302
13.6545	5.3733		14.3087	4.4875		14.2579	5.915
13.7133	5.375		14.3676	4.4841		14.3167	5.9102
13.7722	5.3775		14.4274	4.4828		14.3755	5.9008
13.832	5.3802		14.4863	4.4831		14.4344	5.8747
13.8908	5.3831		14.5451	4.4837		14.4932	5.8609
13.9497	5.3861		14.6049	4.484		14.5521	5.8537
14.0085	5.3889		14.6638	4.4842		14.6109	5.8433
14.0684	5.3913		14.7226	4.4843		14.6698	5.8555
14.1272	5.3944		14.7815	4.4847		14.7286	5.8721
14.186	5.3941		14.8413	4.4904		14.7874	5.8646
14.2459	5.3948		14.9001	4.4958		14.8463	5.8495
14.3047	5.3941		14.96	4.5085		14.9051	5.8255
14.3636	5.3931		15.0188	4.506		14.964	5.8153
14.4234	5.3934		15.0777	4.5047		15.0228	5.8083
14.4823	5.3961		15.1375	4.5043		15.0817	5.8112
14.5411	5.4027		15.1964	4.5041		15.1405	5.8052
14.6009	5.4082		15.2562	4.5042		15.1993	5.8048
14.6598	5.4128		15.315	4.5044		15.2582	5.8048
14.7186	5.4156		15.3739	4.5039		15.317	5.7784
14.7785	5.418		15.4337	4.5033		15.3759	5.7758
14.8373	5.42		15.4936	4.5023		15.4347	5.778
14.8961	5.4211		15.5524	4.5008		15.4936	5.7923
14.956	5.4238		15.6122	4.4999		15.5524	5.845
15.0148	5.4271		15.6711	4.4988		15.6112	5.8231
15.0747	5.4311		15.7299	4.5015		15.6701	5.8005
15.1345	5.4366		15.7898	4.502		15.7289	5.7489
15.2043	5.4394		15.8486	4.5031		15.7878	5.7257
15.2632	5.4421		15.9084	4.5032		15.8466	5.7058
15.322	5.443		15.9673	4.5037		15.9055	5.6753
15.3818	5.4463		16.0271	4.5042		15.9643	5.6611
15.4407	5.4489		16.086	4.5051		16.0231	5.6512
15.5005	5.4522		16.1458	4.5059		16.082	5.6369
15.5594	5.4589		16.2047	4.5069		16.1418	5.6253
15.6192	5.4651		16.2645	4.508		16.2007	5.6186
15.6781	5.4681		16.3233	4.5105		16.2595	5.5537
15.7379	5.4717		16.3822	4.5136		16.3184	5.4886
15.7967	5.4752		16.442	4.5128		16.3772	5.4884
15.8566	5.4786		16.5009	4.5118		16.436	5.4868
15.9154	5.4812		16.5617	4.5121		16.4949	5.4845
15.9753	5.4841		16.6205	4.5129		16.5547	5.4822
16.0341	5.4905		16.6804	4.513		16.6136	5.4796
16.0939	5.4896		16.7392	4.5138		16.6724	5.4768
16.1528	5.4901		16.7991	4.5175		16.7312	5.4744
16.2126	5.4919		16.8579	4.5181		16.7901	5.4711
16.2715	5.4935		16.9177	4.5177		16.8489	5.469
16.3313	5.4957		16.9766	4.5176		16.9078	5.4668
16.3901	5.4982		17.0364	4.5171		16.9676	5.4662
16.45	5.5009		17.0963	4.5156		17.0265	5.4649
16.5088	5.5042		17.1551	4.5108		17.0853	5.463
16.5687	5.5069		17.215	4.5088		17.1441	5.4616
16.6275	5.5085		17.2738	4.5089		17.203	5.4601
16.6874	5.5106		17.3336	4.5097		17.2618	5.4604
16.7472	5.5129		17.3925	4.5112		17.3207	5.4592
16.806	5.5145		17.4523	4.5129		17.3805	5.4578
16.8659	5.5191		17.5112	4.515		17.4394	5.4561
16.9247	5.5221		17.571	4.5174		17.4982	5.454
16.9846	5.5238		17.6308	4.5186		17.557	5.4513
17.0434	5.527		17.6897	4.5197		17.6159	5.449
17.1032	5.5275		17.7495	4.5241		17.6757	5.4462
17.1631	5.5265		17.8084	4.5283		17.7346	5.4441
17.2229	5.5257		17.8682	4.531		17.7934	5.4412
17.2818	5.5248		17.928	4.5343		17.8522	5.4383
17.3416	5.5242		17.9869	4.5376		17.9121	5.4354
17.4014	5.524		18.0467	4.5424		17.9709	5.4325
17.4603	5.5246		18.1066	4.546		18.0298	5.4287
17.5201	5.5253		18.1664	4.5493		18.0896	5.4252
17.579	5.5263		18.2252	4.5479		18.1485	5.421
17.6388	5.527		18.2851	4.5478		18.2073	5.4174
17.6986	5.5282		18.3449	4.5474		18.2661	5.4135
17.7575	5.5292		18.4038	4.5554		18.326	5.4095
17.8173	5.5303		18.4636	4.6615		18.3848	5.4048
17.8772	5.5312		18.5235	4.6711		18.4437	5.4006
17.936	5.532		18.5823	4.6486		18.5035	5.3965
17.9959	5.5328		18.6421	4.6332		18.5623	5.3921
18.0557	5.534		18.702	4.6251		18.6212	5.3879
18.1155	5.5426		18.7608	4.6177		18.68	5.3826
18.1744	5.5438		18.8207	4.6129		18.7399	5.3775
18.2342	5.5451		18.8805	4.6054		18.7987	5.3719
18.2941	5.5464		18.9403	4.599		18.8586	5.3673
18.3529	5.5484		18.9992	4.5852		18.9174	5.3628
18.4127	5.5508		19.059	4.581		18.9762	5.3583
18.4726	5.5533		19.1189	4.5772		19.0361	5.3536
18.5314	5.556		19.1787	4.5734		19.0949	5.3475
18.5913	5.559		19.2375	4.5699		19.1538	5.3426
18.6511	5.5617		19.2974	4.5665		19.2136	5.3384
18.7109	5.5653		19.3572	4.5614		19.2724	5.3345
18.7698	5.5704		19.4171	4.5577		19.3313	5.3303
18.8296	5.5736		19.4769	4.5547		19.3911	5.326
18.8895	5.5764		19.5357	4.5524		19.45	5.3223
18.9493	5.5792		19.5956	4.5494		19.5088	5.3189
19.0081	5.5821		19.6554	4.5465		19.5687	5.3157
19.068	5.5854		19.7153	4.5447		19.6275	5.3126
19.1278	5.5882		19.7751	4.544		19.6873	5.3105
19.1877	5.5917		19.8349	4.5431		19.7462	5.3076
19.2475	5.5947		19.8938	4.5428		19.806	5.3042
19.3073	5.5977		19.9536	4.5435		19.8649	5.3012
19.3662	5.6006		20.0135	4.5446		19.9247	5.2983
19.426	5.6039		20.0733	4.5471		19.9835	5.2952
19.4859	5.6079		20.1331	4.5504		20.0434	5.2929
19.5457	5.6122		20.193	4.552		20.1022	5.2904
19.6055	5.6173		20.2528	4.553		20.1621	5.2881
19.6654	5.6227		20.3127	4.5549		20.2209	5.2855
19.7252	5.6274		20.3715	4.5565		20.2808	5.2839
19.7851	5.632		20.4313	4.5582		20.3396	5.2831
19.8449	5.635		20.4912	4.5599		20.3994	5.2819
19.9037	5.6375		20.551	4.5615		20.4583	5.2806
19.9636	5.64		20.6109	4.5627		20.5171	5.2794
20.0234	5.6427		20.6707	4.5631		20.577	5.2779
20.0833	5.6456		20.7305	4.5631		20.6358	5.2771
20.1431	5.6482		20.7904	4.5639		20.6956	5.2772
20.2029	5.6512		20.8502	4.5655		20.7545	5.2764
20.2628	5.6538		20.9091	4.5673		20.8143	5.276
20.3226	5.6563		20.9689	4.5706		20.8732	5.2761
20.3825	5.6587		21.0287	4.5768		20.933	5.2756
20.4423	5.6603		21.0886	4.5774		20.9928	5.2754
20.5021	5.6624		21.1494	4.5778		21.0517	5.2764
20.562	5.6649		21.2093	4.5762		21.1115	5.2782
20.6218	5.6675		21.2691	4.5766		21.1704	5.2795
20.6817	5.6703		21.3289	4.5765		21.2302	5.2817
20.7415	5.6731		21.3888	4.5765		21.2891	5.2828
20.8013	5.6757		21.4486	4.5757		21.3489	5.2847
20.8612	5.6784		21.5085	4.5787		21.4077	5.2856
20.921	5.6809		21.5683	4.578		21.4676	5.2863
20.9809	5.6829		21.6281	4.5756		21.5274	5.2866
21.0407	5.6851		21.688	4.5726		21.5863	5.2869
21.1005	5.6868		21.7478	4.5716		21.6461	5.2867
21.1604	5.6888		21.8077	4.5707		21.7049	5.287
21.2202	5.6905		21.8675	4.5705		21.7648	5.2866
21.2801	5.6921		21.9273	4.5706		21.8236	5.2867
21.3399	5.694		21.9882	4.5712		21.8835	5.2868
21.3997	5.6962		22.048	4.5719		21.9433	5.2865
21.4606	5.6988		22.1079	4.5725		22.0021	5.2862
21.5204	5.7015		22.1677	4.5731		22.062	5.2866
21.5803	5.7043		22.2275	4.5734		22.1218	5.2867
21.6401	5.7073		22.2874	4.5741		22.1817	5.2875
21.6999	5.7099		22.3472	4.5748		22.2405	5.2868
21.7598	5.7131		22.4081	4.5754		22.3003	5.286
21.8196	5.7167		22.4679	4.5765		22.3602	5.2844
21.8795	5.7198		22.5277	4.5781		22.42	5.2824
21.9393	5.7223		22.5876	4.5797		22.4789	5.2805
21.9991	5.7235		22.6474	4.5817		22.5387	5.2787
22.059	5.7241		22.7083	4.5829		22.5986	5.2766
22.1188	5.7251		22.7681	4.5855		22.6584	5.2748
22.1797	5.7252		22.8279	4.588		22.7172	5.2726
22.2395	5.7257		22.8878	4.5904		22.7771	5.2712
22.2993	5.7267		22.9476	4.5923		22.8369	5.27
22.3592	5.7273		23.0085	4.5946		22.8968	5.2682
22.419	5.7275		23.0683	4.5968		22.9566	5.2672
22.4789	5.7277		23.1281	4.6001		23.0154	5.2661
22.5387	5.7277		23.188	4.6024		23.0753	5.2654
22.5985	5.7275		23.2478	4.6033		23.1351	5.2646
22.6584	5.7273		23.3087	4.6032		23.194	5.2639
22.7192	5.7272		23.3685	4.605		23.2538	5.2636
22.7791	5.7274		23.4283	4.6091		23.3136	5.2628
22.8389	5.7274		23.4882	4.6113		23.3735	5.2625
22.8987	5.7286		23.548	4.6141		23.4323	5.2621
22.9586	5.7303		23.6088	4.6157		23.4922	5.2617
23.0184	5.7343		23.6687	4.6167		23.552	5.2614
23.0793	5.7393		23.7285	4.6186		23.6118	5.2608
23.1391	5.7452		23.7884	4.621		23.6707	5.2609
23.1989	5.7516		23.8492	4.6239		23.7305	5.2598
23.2588	5.7596		23.909	4.6292		23.7904	5.2594
23.3186	5.7682		23.9689	4.6343		23.8502	5.2589
23.3795	5.7764		24.0397	4.6379		23.92	5.2588
23.4393	5.7842		24.1005	4.64		23.9799	5.2585
23.4991	5.7911		24.1604	4.6399		24.0397	5.2584
23.559	5.797		24.2202	4.6403		24.0995	5.2576
23.6198	5.8027		24.2811	4.64		24.1594	5.2579
23.6796	5.8066		24.3409	4.6387		24.2182	5.2586
23.7395	5.8101		24.4007	4.6353		24.2791	5.2599
23.7993	5.8133		24.4606	4.6325		24.3389	5.2612
23.8602	5.8161		24.5214	4.6308		24.3977	5.2624
23.92	5.8192		24.5812	4.6283		24.4576	5.2643
23.9798	5.823		24.6411	4.6272		24.5174	5.2661
24.0407	5.8276		24.7019	4.626		24.5773	5.2679
24.1005	5.8322		24.7618	4.6257		24.6371	5.27
24.1614	5.8357		24.8236	4.6266		24.6979	5.272
24.2232	5.8396		24.8844	4.6271		24.7578	5.275
24.284	5.8432		24.9453	4.6289		24.8186	5.2778
24.3459	5.8474		25.0071	4.6311		24.8794	5.2801
24.4067	5.8513		25.0679	4.6327		24.9403	5.2831
24.4675	5.8548		25.1298	4.6347		25.0011	5.2859
24.5294	5.8573		25.1906	4.6368		25.062	5.2885
24.5902	5.8594		25.2515	4.6394		25.1218	5.2904
24.651	5.8612		25.3133	4.6417		25.1826	5.292
24.7129	5.863		25.3741	4.643		25.2435	5.2932
24.7737	5.8651		25.436	4.6449		25.3043	5.2943
24.8356	5.8673		25.4968	4.6471		25.3652	5.2952
24.8974	5.8694		25.5586	4.6501		25.426	5.2959
24.9582	5.8717		25.6195	4.6532		25.4868	5.2957
25.0191	5.8739		25.6803	4.6561		25.5477	5.2955
25.0809	5.8769		25.7421	4.659		25.6075	5.2953
25.1417	5.8799		25.803	4.6617		25.6683	5.2947
25.2026	5.8821		25.8648	4.6642		25.7292	5.2945
25.2644	5.8851		25.9257	4.6669		25.79	5.2946
25.3252	5.8878		25.9875	4.67		25.8509	5.2945
25.3871	5.8932		26.0483	4.6739		25.9117	5.2939
25.4479	5.896		26.1102	4.906		25.9725	5.2933
25.5098	5.8982		26.172	4.9149		26.0334	5.293
25.5706	5.8998		26.2328	4.9146		26.0942	5.2929
25.6324	5.9011		26.2947	4.912		26.155	5.2924
25.6933	5.9022		26.3555	4.9087		26.2159	5.293
25.7551	5.9035		26.4173	4.9058		26.2777	5.2933
25.8159	5.9045		26.4782	4.9035		26.3395	5.2938
25.8778	5.9061		26.54	4.9017		26.4004	5.2941
25.9386	5.9081		26.6008	4.9011		26.4612	5.2946
26.0004	5.9121		26.6627	4.9011		26.5221	5.295
26.0613	5.9157		26.7235	4.9023		26.5829	5.2957
26.1231	5.9189		26.7854	4.9043		26.6447	5.2969
26.1849	5.9226		26.8462	4.9071		26.7056	5.2977
26.2458	5.9261		26.908	4.9109		26.7674	5.2997
26.3076	5.9298		26.9689	4.9148		26.8302	5.3012
26.3685	5.9335		27.0307	4.9185		26.8921	5.3027
26.4303	5.9369		27.0925	4.9218		26.9529	5.3048
26.4911	5.9401		27.1534	4.9252		27.0147	5.3051
26.553	5.9437		27.2152	4.9295		27.0766	5.3052
26.6148	5.9478		27.276	4.9337		27.1374	5.3053
26.6756	5.9507		27.3379	4.9317		27.1992	5.3058
26.7375	5.9541		27.3997	4.9344		27.2601	5.308
26.7993	5.9575		27.4605	4.9375		27.3219	5.3089
26.8601	5.9608		27.5224	4.931		27.3838	5.3092
26.922	5.9643		27.5832	4.9263		27.4446	5.3092
26.9938	5.9673		27.6451	4.9129		27.5054	5.3092
27.0556	5.97		27.7069	4.9182		27.5673	5.3096
27.1165	5.9722		27.7677	4.9257		27.6281	5.3095
27.1783	5.975		27.8296	4.9308		27.6899	5.3098
27.2401	5.9775		27.8904	4.9651		27.7518	5.3101
27.301	5.9803		27.9522	4.9691		27.8126	5.3104
27.3628	5.9829		28.0141	4.9428		27.8744	5.3103
27.4236	5.9855		28.0759	4.9362		27.9363	5.3102
27.4855	5.9881		28.1367	4.9347		27.9971	5.3097
27.5473	5.9907		28.1986	4.9339		28.0579	5.3093
27.6081	5.9933		28.2604	4.9329		28.1198	5.3093
27.67	5.9945		28.3212	4.9311		28.1806	5.3082
27.7318	5.9954		28.3831	4.9266		28.2415	5.3076
27.7926	5.996		28.4449	4.9135		28.3023	5.3069
27.8545	5.9964		28.5067	4.9084		28.3631	5.3073
27.9163	5.9963		28.5676	4.9065		28.424	5.3068
27.9771	5.9958		28.6294	4.9049		28.4858	5.3063
28.039	5.996		28.6913	4.8955		28.5466	5.3055
28.1008	5.9963		28.7531	4.8913		28.6075	5.3042
28.1627	5.9977		28.8139	4.8886		28.6683	5.3033
28.2235	5.9995		28.8758	4.8835		28.7292	5.3026
28.2853	6.0021		28.9376	4.8813		28.791	5.3008
28.3472	6.0049		28.9984	4.874		28.8518	5.2991
28.409	6.008		29.0603	4.8697		28.9127	5.2978
28.4698	6.0121		29.1221	4.8649		28.9735	5.2965
28.5317	6.017		29.1839	4.8605		29.0343	5.2957
28.5935	6.022		29.2448	4.8559		29.0952	5.2942
28.6553	6.028		29.3076	4.8523		29.157	5.2934
28.7162	6.0342		29.3694	4.8531		29.2178	5.292
28.778	6.0406		29.4303	4.8365		29.2787	5.2899
28.8398	6.0471		29.4921	4.8224		29.3405	5.288
28.9017	6.0533		29.5539	4.8111		29.4014	5.2869
28.9635	6.0602		29.6158	4.8062		29.4622	5.2864
29.0243	6.0661		29.6776	4.805		29.523	5.2857
29.0862	6.0717		29.7385	4.8017		29.5849	5.2853
29.148	6.0768		29.8003	4.8027		29.6457	5.285
29.2099	6.0816		29.8621	4.8016		29.7065	5.2851
29.2717	6.0858		29.924	4.797		29.7674	5.2848
29.3335	6.09		29.9858	4.7945		29.8292	5.2849
29.3954	6.0934		30.0476	4.7919		29.89	5.2851
29.4572	6.0969		30.1095	4.7926		29.9509	5.2853
29.518	6.1008		30.1713	4.7968		30.0127	5.286
29.5799	6.1046		30.2321	4.8453		30.0736	5.2869
29.6417	6.1075		30.294	4.8497		30.1344	5.2877
29.7035	6.1102		30.3558	4.8465		30.1962	5.2891
29.7654	6.1121		30.4176	4.8409		30.2571	5.2896
29.8272	6.1155		30.4795	4.8356		30.3179	5.2911
29.889	6.1189		30.5413	4.832		30.3797	5.2926
29.9499	6.1226		30.6031	4.829		30.4406	5.294
30.0117	6.1257		30.664	4.828		30.5014	5.2951
30.0745	6.1285		30.7258	4.822		30.5632	5.2966
30.1354	6.1311		30.7876	4.8149		30.6241	5.2979
30.1972	6.1322		30.8495	4.8137		30.6849	5.2985
30.259	6.1332		30.9113	4.8116		30.7468	5.3004
30.3209	6.134		30.9731	4.8104		30.8076	5.3013
30.3827	6.1349		31.035	4.8101		30.8684	5.3023
30.4445	6.1363		31.0968	4.8127		30.9303	5.3031
30.5064	6.137		31.1587	4.8064		30.9911	5.3039
30.5682	6.1377		31.2205	4.8064		31.0529	5.3051
30.6301	6.1386		31.2813	4.8064		31.1138	5.3061
30.6919	6.1401		31.3432	4.8062		31.1756	5.3066
30.7537	6.151		31.405	4.8053		31.2374	5.3068
30.8156	6.1551		31.4668	4.8041		31.3003	5.3066
30.8774	6.1574		31.5287	4.8033		31.3611	5.306
30.9392	6.1595		31.5905	4.8019		31.4229	5.3047
31.0011	6.1618		31.6523	4.8005		31.4848	5.3028
31.0629	6.1646		31.7142	4.7978		31.5466	5.3007
31.1247	6.1674		31.776	4.7961		31.6085	5.2986
31.1866	6.1706		31.8378	4.7953		31.6713	5.295
31.2484	6.1736		31.9007	4.7937		31.7331	5.2912
31.3102	6.1766		31.9615	4.791		31.795	5.2867
31.3721	6.1799		32.0233	4.7898		31.8568	5.2815
31.4339	6.1829		32.0862	4.7892		31.9186	5.2761
31.4957	6.1863		32.148	4.7876		31.9805	5.2703
31.5576	6.1895		32.2098	4.7878		32.0423	5.2645
31.6204	6.1913		32.2717	4.7908		32.1031	5.261
31.6822	6.194		32.3335	4.7931		32.165	5.2588
31.7441	6.197		32.3953	4.7927		32.2268	5.2557
31.8059	6.1998		32.4572	4.791		32.2876	5.2553
31.8677	6.2029		32.52	4.7955		32.3495	5.2562
31.9296	6.2059		32.5818	4.7955		32.4103	5.2568
31.9924	6.2089		32.6437	4.7927		32.4721	5.257
32.0542	6.2116		32.7055	4.789		32.534	5.2554
32.1161	6.2146		32.7683	4.786		32.5948	5.2531
32.1779	6.2172		32.8302	4.7841		32.6566	5.2503
32.2407	6.2198		32.892	4.7815		32.7185	5.2484
32.3026	6.2226		32.9539	4.7836		32.7793	5.2479
32.3644	6.226		33.0157	4.7878		32.8412	5.253
32.4262	6.2298		33.0775	4.7903		32.902	5.2551
32.4881	6.2346		33.1394	4.793		32.9638	5.2565
32.5499	6.2399		33.2022	4.7951		33.0257	5.2583
32.6127	6.2458		33.264	4.7976		33.0865	5.2625
32.6746	6.2524		33.3259	4.7996		33.1483	5.2672
32.7364	6.2615		33.3877	4.8011		33.2092	5.2695
32.7983	6.2693		33.4495	4.8007		33.271	5.2746
32.8601	6.2783		33.5114	4.7998		33.3328	5.2793
32.9219	6.2869		33.5732	4.7969		33.3937	5.2854
32.9848	6.2949		33.636	4.7979		33.4555	5.2927
33.0466	6.3025		33.6979	4.7956		33.5173	5.3009
33.1084	6.3089		33.7597	4.794		33.5782	5.3073
33.1703	6.3177		33.8215	4.7929		33.64	5.3094
33.2331	6.3237		33.8834	4.7916		33.7019	5.3091
33.2949	6.3308		33.9452	4.7898		33.7627	5.3077
33.3568	6.3348		34.008	4.7897		33.8245	5.3073
33.4186	6.3387		34.0699	4.7892		33.8854	5.306
33.4804	6.3434		34.1317	4.7881		33.9472	5.31
33.5433	6.346		34.1945	4.7872		34.009	5.3171
33.6051	6.3487		34.2564	4.7861		34.0709	5.326
33.6679	6.3498		34.3182	4.7849		34.1317	5.3353
33.7298	6.3486		34.38	4.7833		34.1935	5.3429
33.7916	6.3481		34.4429	4.7856		34.2554	5.3502
33.8544	6.3477		34.5047	4.7853		34.3172	5.3583
33.9163	6.3483		34.5665	4.786		34.378	5.3681
33.9781	6.3535		34.6294	4.7869		34.4399	5.3773
34.0399	6.3614		34.6912	4.788		34.5017	5.3848
34.1028	6.3702		34.754	4.7902		34.5635	5.3881
34.1646	6.3778		34.8159	4.7919		34.6244	5.3859
34.2264	6.3831		34.8777	4.7928		34.6862	5.3796
34.2893	6.3908		34.9395	4.7939		34.7481	5.3719
34.3511	6.405		35.0024	4.7949		34.8099	5.3691
34.4129	6.4182		35.0642	4.796		34.8717	5.3655
34.4748	6.4341		35.126	4.7976		34.9326	5.3625
34.5376	6.4489		35.1879	4.7995		34.9944	5.3572
34.5994	6.4602		35.2507	4.8009		35.0562	5.3478
34.6613	6.4687		35.3135	4.802		35.1181	5.3396
34.7241	6.4681		35.3754	4.8022		35.1799	5.3339
34.7859	6.4675		35.4372	4.8018		35.2407	5.3286
34.8488	6.4708		35.5	4.8009		35.3026	5.3268
34.9106	6.4778		35.5619	4.7975		35.3644	5.3257
34.9724	6.4903		35.6247	4.7932		35.4262	5.3235
35.0353	6.4917		35.6865	4.792		35.4881	5.3208
35.0971	6.4871		35.7494	4.7932		35.5499	5.3179
35.1599	6.4896		35.8112	4.7951		35.6117	5.3147
35.2218	6.4922		35.873	4.7968		35.6736	5.3112
35.2846	6.4964		35.9359	4.7993		35.7354	5.3087
35.3464	6.5014		35.9977	4.8035		35.7972	5.3061
35.4083	6.5053		36.0605	4.9716		35.8691	5.3031
35.4711	6.5105		36.1333	4.9949		35.9309	5.3009
35.5329	6.5155		36.1952	4.9969		35.9937	5.2993
35.5958	6.5186		36.258	4.9969		36.0556	5.2977
35.6576	6.5233		36.3198	4.9951		36.1174	5.2961
35.7204	6.5283		36.3827	4.9933		36.1802	5.2956
35.7823	6.5334		36.4445	4.9807		36.2411	5.2946
35.8451	6.5383		36.5073	4.9674		36.3029	5.2927
35.9069	6.5433		36.5692	4.9494		36.3647	5.291
35.9688	6.5479		36.631	4.946		36.4266	5.2884
36.0316	6.5526		36.6938	4.9475		36.4884	5.2857
36.0934	6.5578		36.7557	4.9516		36.5502	5.2838
36.1563	6.5621		36.8185	4.9548		36.6121	5.2832
36.2181	6.5667		36.8803	4.9533		36.6739	5.2814
36.2799	6.5707		36.9432	4.9544		36.7357	5.2808
36.3428	6.5756		37.005	4.9575		36.7976	5.2808
36.4046	6.5801		37.0678	4.9567		36.8594	5.2821
36.4674	6.5846		37.1317	4.9597		36.9222	5.2834
36.5303	6.5891		37.1955	4.9638		36.9851	5.2856
36.5941	6.5937		37.2583	4.9686		37.0469	5.2864
36.6569	6.5974		37.3222	4.9733		37.1097	5.2868
36.7198	6.6017		37.385	4.977		37.1815	5.2887
36.7836	6.6059		37.4488	4.9805		37.2444	5.2901
36.8474	6.609		37.5117	4.9812		37.3082	5.2918
36.9103	6.6135		37.5755	4.979		37.372	5.2929
36.9741	6.617		37.6393	4.9792		37.4389	5.2946
37.0379	6.6207		37.7021	4.9823		37.5017	5.2966
37.1007	6.625		37.766	4.9853		37.5665	5.2989
37.1646	6.6281		37.8298	4.9883		37.6293	5.3017
37.2274	6.6321		37.8926	4.992		37.6932	5.3043
37.2912	6.6319		37.9565	4.9992		37.756	5.3077
37.3551	6.635		38.0193	5.0034		37.8198	5.3111
37.4179	6.6387		38.0831	5.0061		37.8827	5.3141
37.4817	6.6424		38.147	5.0099		37.9465	5.3169
37.5446	6.646		38.2098	5.0126		38.0093	5.3197
37.6084	6.6492		38.2736	5.0206		38.0732	5.3219
37.6722	6.6532		38.3375	5.0201		38.136	5.3248
37.736	6.6571		38.4003	5.0235		38.1998	5.3284
37.7989	6.6609		38.4641	5.0276		38.2627	5.3315
37.8627	6.6643		38.5269	5.0248		38.3265	5.3344
37.9255	6.6691		38.5908	5.0248		38.3893	5.3379
37.9894	6.6734		38.6546	5.0254		38.4521	5.3412
38.0522	6.6764		38.7174	5.0264		38.515	5.344
38.115	6.6807		38.7813	5.0285		38.5778	5.3467
38.1789	6.685		38.8451	5.0306		38.6406	5.3504
38.2417	6.6866		38.9089	5.0317		38.7035	5.3536
38.3055	6.6909		38.9718	5.0322		38.7663	5.3576
38.3683	6.6956		39.0356	5.0325		38.8291	5.3612
38.4312	6.7002		39.0994	5.0341		38.893	5.3647
38.496	6.7049		39.1622	5.038		38.9558	5.3678
38.5588	6.7094		39.2261	5.0584		39.0186	5.3702
38.6227	6.7132		39.2899	5.1369		39.0815	5.3733
38.6865	6.7182		39.3527	5.1258		39.1443	5.3756
38.7503	6.7221		39.4166	5.1083		39.2071	5.3781
38.8142	6.727		39.4804	5.0832		39.27	5.3801
38.878	6.7331		39.5442	5.0637		39.3338	5.3815
38.9408	6.7379		39.6071	5.0476		39.3966	5.3843
39.0046	6.743		39.6709	5.033		39.4594	5.3861
39.0685	6.7475		39.7347	5.0229		39.5223	5.3877
39.1423	6.7524		39.7985	5.0115		39.5851	5.3888
39.2061	6.7562		39.8624	5.0105		39.6479	5.3909
39.2699	6.7603		39.9252	4.9742		39.7118	5.3934
39.3328	6.7632		39.989	4.9648		39.7746	5.3948
39.3966	6.7674		40.0529	4.9613		39.8374	5.3962
39.4594	6.7719		40.1167	4.9611		39.9003	5.3976
39.5233	6.7755		40.1805	4.9637		39.9631	5.3991
39.5861	6.7791		40.2443	4.9671		40.0259	5.4005
39.6499	6.7821		40.3072	4.9711		40.0898	5.4016
39.7128	6.7858		40.371	4.9742		40.1526	5.403
39.7766	6.7888		40.4348	4.9775		40.2154	5.4049
39.8404	6.7919		40.4987	4.9806		40.2783	5.4054
39.9032	6.7954		40.5625	4.9854		40.3421	5.4063
39.9671	6.7982		40.6263	4.9887		40.4049	5.4078
40.0299	6.8015		40.6902	4.9913		40.4678	5.409
40.0947	6.8055		40.753	4.9947		40.5306	5.4102
40.1586	6.8087		40.8168	5.0013		40.5944	5.4114
40.2224	6.8113		40.8806	5.007		40.6572	5.4133
40.2852	6.8137		40.9445	5.0096		40.7201	5.415
40.3491	6.8159		41.0083	5.013		40.7839	5.4157
40.4129	6.8147		41.0721	5.0154		40.8467	5.4174
40.4767	6.8169		41.136	5.018		40.9106	5.4188
40.5405	6.8188		41.1998	5.0204		40.9734	5.4203
40.6044	6.8214		41.2636	5.0222		41.0372	5.4211
40.6682	6.8238		41.3265	5.0224		41.1001	5.4234
40.732	6.8256		41.3903	5.0231		41.1639	5.4251
40.7949	6.8269		41.4541	5.0246		41.2267	5.4275
40.8587	6.8285		41.5179	5.0254		41.2896	5.4302
40.9225	6.8308		41.5818	5.0254		41.3534	5.4338
40.9863	6.8327		41.6456	5.0259		41.4162	5.4353
41.0502	6.8344		41.7094	5.0266		41.479	5.4365
41.114	6.8361		41.7733	5.0269		41.5429	5.4391
41.1778	6.8378		41.8371	5.0277		41.6057	5.4423
41.2417	6.8401		41.9009	5.0269		41.6685	5.4422
41.3055	6.8413		41.9647	5.027		41.7324	5.4436
41.3693	6.8438		42.0286	5.0277		41.7952	5.445
41.4331	6.8459		42.0924	5.0284		41.858	5.4462
41.497	6.848		42.1562	5.0295		41.9219	5.4471
41.5608	6.8504		42.2201	5.0302		41.9847	5.4484
41.6246	6.8524		42.2839	5.0312		42.0485	5.449
41.6875	6.8557		42.3477	5.0326		42.1114	5.4504
41.7513	6.8579		42.4116	5.0324		42.1752	5.4514
41.8151	6.8602		42.4754	5.0334		42.238	5.4522
41.879	6.863		42.5392	5.035		42.3018	5.4533
41.9418	6.8661		42.603	5.1002		42.3647	5.4545
42.0056	6.8694		42.6669	5.0984		42.4285	5.4556
42.0694	6.8724		42.7307	5.0932		42.4913	5.4562
42.1323	6.8747		42.7945	5.0907		42.5542	5.4573
42.1961	6.8783		42.8584	5.0905		42.618	5.4575
42.2599	6.8813		42.9222	5.091		42.6818	5.4576
42.3238	6.8839		42.986	5.0917		42.7447	5.4565
42.3876	6.8877		43.0498	5.0921		42.8075	5.4556
42.4504	6.8933		43.1137	5.0927		42.8713	5.4546
42.5143	6.8968		43.1775	5.0935		42.9342	5.4534
42.5781	6.9001		43.2423	5.0938		42.998	5.4518
42.6419	6.9025		43.3062	5.0937		43.0608	5.4498
42.7057	6.9059		43.37	5.0946		43.1246	5.449
42.7706	6.9097		43.4338	5.096		43.1875	5.4476
42.8344	6.9132		43.4976	5.0976		43.2503	5.4452
42.8982	6.9169		43.5615	5.0993		43.3141	5.4439
42.9621	6.9199		43.6253	5.1011		43.378	5.443
43.0259	6.9237		43.6891	5.1036		43.4408	5.4414
43.0897	6.9271		43.753	5.1061		43.5046	5.4379
43.1535	6.9296		43.8178	5.1073		43.5675	5.435
43.2174	6.9327		43.8816	5.1097		43.6313	5.4335
43.2822	6.9363		43.9454	5.1112		43.6951	5.4339
43.346	6.9384		44.0093	5.1123		43.758	5.4314
43.4099	6.9415		44.0731	5.1135		43.8218	5.4294
43.4737	6.9437		44.1369	5.1143		43.8846	5.4285
43.5375	6.946		44.2018	5.1149		43.9484	5.4274
43.6023	6.9473		44.2656	5.116		44.0123	5.4257
43.6662	6.9497		44.3294	5.1167		44.0751	5.4245
43.73	6.9513		44.3933	5.1162		44.1389	5.4233
43.7928	6.9532		44.4571	5.1151		44.2018	5.4225
43.8567	6.9553		44.5219	5.111		44.2656	5.4207
43.9205	6.9572		44.5857	5.1104		44.3284	5.4196
43.9843	6.9593		44.6496	5.1092		44.3923	5.4187
44.0482	6.9619		44.7134	5.108		44.4551	5.4185
44.112	6.964		44.7772	5.1071		44.5189	5.419
44.1758	6.9669		44.8421	5.1068		44.5827	5.4191
44.2396	6.9689		44.9059	5.1058		44.6456	5.4196
44.3035	6.9714		44.9707	5.1045		44.7094	5.42
44.3673	6.9746		45.0345	5.1037		44.7722	5.4208
44.4311	6.9776		45.0984	5.102		44.8361	5.4231
44.495	6.9814		45.1622	5.1024		44.8999	5.4236
44.5588	6.9851		45.227	5.1029		44.9627	5.4251
44.6226	6.9883		45.2909	5.1024		45.0266	5.4271
44.6864	6.9924		45.3547	5.1012		45.0904	5.4283
44.7503	6.9962		45.4185	5.0996		45.1532	5.4296
44.8141	7.0004		45.4823	5.097		45.217	5.4311
44.8789	7.0042		45.5472	5.0947		45.2799	5.4326
44.9428	7.0083		45.611	5.0914		45.3437	5.4336
45.0076	7.0121		45.6748	5.0888		45.4065	5.4352
45.0714	7.0161		45.7397	5.0866		45.4704	5.4367
45.1352	7.0212		45.8035	5.0847		45.5332	5.4385
45.2001	7.0249		45.8673	5.0831		45.597	5.4406
45.2649	7.0291		45.9311	5.0797		45.6599	5.443
45.3287	7.0332		45.996	5.0766		45.7237	5.4447
45.3926	7.0372		46.0598	5.0719		45.7865	5.4473
45.4574	7.0413		46.1236	5.0723		45.8504	5.4499
45.5212	7.0457		46.1884	5.072		45.9142	5.4526
45.585	7.0501		46.2523	5.0691		45.977	5.454
45.6489	7.0541		46.3161	5.0647		46.0408	5.4557
45.7127	7.057		46.3809	5.0609		46.1037	5.4588
45.7775	7.0611		46.4448	5.0584		46.1675	5.4627
45.8414	7.0651		46.5086	5.0542		46.2303	5.465
45.9052	7.0694		46.5734	5.049		46.2952	5.468
45.969	7.0733		46.6372	5.045		46.358	5.4711
46.0328	7.0774		46.7011	5.041		46.4228	5.4741
46.0967	7.0807		46.7659	5.0365		46.4857	5.4765
46.1605	7.0852		46.8297	5.0336		46.5495	5.4792
46.2243	7.089		46.8936	5.0297		46.6123	5.482
46.2882	7.0927		46.9584	5.0274		46.6761	5.4846
46.353	7.0964		47.0222	5.0264		46.74	5.4864
46.4168	7.0999		47.087	5.0269		46.8028	5.488
46.4806	7.1039		47.1509	5.0283		46.8666	5.4897
46.5455	7.1077		47.2157	5.0305		46.9305	5.4913
46.6093	7.1118		47.2795	5.0329		46.9933	5.4926
46.6741	7.1153		47.3444	5.037		47.0571	5.4941
46.738	7.1186		47.4092	5.0405		47.121	5.4948
46.8028	7.1226		47.473	5.045		47.1848	5.4957
46.8666	7.1263		47.5368	5.0515		47.2486	5.4967
46.9304	7.1303		47.6017	5.0577		47.3124	5.4974
46.9953	7.1339		47.6655	5.0662		47.3763	5.4982
47.0591	7.1369		47.7303	5.077		47.4391	5.4974
47.1239	7.1407		47.7942	5.0888		47.5029	5.4977
47.1878	7.1444		47.859	5.1009		47.5668	5.4985
47.2526	7.1476		47.9238	5.1129		47.6306	5.5001
47.3164	7.151		47.9876	5.1235		47.6934	5.5006
47.3802	7.1543		48.0525	5.1317		47.7573	5.4998
47.4441	7.1578		48.1163	5.1453		47.8211	5.5007
47.5089	7.1615		48.1811	5.1474		47.8849	5.5014
47.5727	7.1647		48.2449	5.1458		47.9487	5.5011
47.6366	7.1678		48.3098	5.1426		48.0116	5.5015
47.7014	7.1713		48.3736	5.1424		48.0754	5.5021
47.7652	7.1743		48.4384	5.1466		48.1392	5.5019
47.829	7.1768		48.5023	5.154		48.2031	5.5022
47.8929	7.1802		48.5671	5.1649		48.2769	5.5025
47.9577	7.1837		48.6419	5.179		48.3407	5.5025
48.0215	7.1866		48.7067	5.1931		48.4045	5.5023
48.0854	7.1893		48.7705	5.2055		48.4674	5.502
48.1502	7.1921		48.8354	5.2151		48.5312	5.5019
48.214	7.1952		48.8992	5.2234		48.595	5.5007
48.2778	7.1982		48.964	5.233		48.6588	5.5003
48.3427	7.2004		49.0279	5.2415		48.7227	5.5003
48.4075	7.203		49.0927	5.2457		48.7865	5.5
48.4713	7.2055		49.1575	5.241		48.8503	5.5
48.5361	7.2075		49.2213	5.233		48.9142	5.4998
48.6	7.2096		49.2862	5.2266		48.978	5.4998
48.6648	7.2117		49.35	5.2208		49.0408	5.4994
48.7296	7.2138		49.4148	5.2191		49.1046	5.4989
48.7935	7.2158		49.4796	5.2201		49.1685	5.4987
48.8583	7.2176		49.5445	5.2201		49.2323	5.4983
48.9231	7.2192		49.6083	5.2181		49.2961	5.4984
48.9879	7.2214		49.6731	5.2161		49.36	5.4981
49.0518	7.2234		49.738	5.2147		49.4238	5.4981
49.1166	7.2257		49.8018	5.2149		49.4876	5.4979
49.1814	7.2269		49.8666	5.2149		49.5515	5.4976
49.2452	7.2285		49.9304	5.216		49.6153	5.4974
49.3101	7.2305		49.9953	5.2159		49.6781	5.4984
49.3749	7.2324		50.0601	5.2146		49.7419	5.4992
49.4387	7.2338		50.1239	5.2133		49.8058	5.4992
49.5036	7.2308		50.1887	5.213		49.8696	5.4994
49.5684	7.232		50.2526	5.2153		49.9334	5.4994
49.6332	7.2325		50.3174	5.2186		49.9973	5.5003
49.697	7.2341		50.3812	5.2207		50.0611	5.5004
49.7619	7.2353		50.4461	5.2209		50.1249	5.5003
49.8267	7.2367		50.5099	5.2191		50.1878	5.5014
49.8925	7.2383		50.5747	5.2164		50.2516	5.5015
49.9573	7.2405		50.6385	5.2143		50.3154	5.5019
50.0232	7.2429		50.7034	5.2128		50.3782	5.5022
50.088	7.2452		50.7672	5.2131		50.4421	5.5027
50.1518	7.247		50.832	5.2154		50.5059	5.5033
50.2157	7.2445		50.8959	5.2152		50.5687	5.5033
50.2805	7.2468		50.9607	5.2158		50.6326	5.5038
50.3443	7.2494		51.0255	5.2157		50.6964	5.5033
50.4081	7.2518		51.0893	5.215		50.7592	5.5045
50.473	7.2542		51.1542	5.2141		50.8231	5.502
50.5368	7.2563		51.218	5.2125		50.8869	5.4985
50.6006	7.2589		51.2828	5.2165		50.9507	5.4987
50.6654	7.2604		51.3467	5.214		51.0135	5.5005
50.7293	7.262		51.4115	5.21		51.0774	5.5012
50.7941	7.2636		51.4753	5.2047		51.1412	5.5019
50.8579	7.2647		51.5401	5.1978		51.205	5.5015
50.9228	7.2658		51.605	5.1919		51.2679	5.5025
50.9866	7.2668		51.6688	5.1862		51.3317	5.5035
51.0514	7.2678		51.7336	5.1806		51.3955	5.5043
51.1152	7.2687		51.7974	5.1755		51.4584	5.5051
51.1801	7.2687		51.8623	5.1701		51.5222	5.5048
51.2439	7.2696		51.9271	5.1662		51.586	5.5052
51.3087	7.2706		51.9909	5.1636		51.6498	5.5056
51.3736	7.2712		52.0558	5.1612		51.7137	5.506
51.4374	7.2723		52.1206	5.1576		51.7775	5.507
51.5032	7.2738		52.1844	5.1532		51.8403	5.5073
51.568	7.2748		52.2492	5.1509		51.9042	5.51
51.6339	7.276		52.3141	5.1516		51.968	5.5114
51.7097	7.2776		52.3779	5.1549		52.0318	5.5117
51.7745	7.2794		52.4427	5.1606		52.0956	5.5124
51.8403	7.2815		52.5075	5.1653		52.1595	5.5131
51.9051	7.2836		52.5714	5.1685		52.2233	5.5135
51.971	7.2856		52.6362	5.171		52.2871	5.5137
52.0358	7.2886		52.702	5.172		52.351	5.5142
52.1016	7.2909		52.7669	5.1719		52.4148	5.5149
52.1674	7.2943		52.8327	5.1713		52.4776	5.5154
52.2323	7.2971		52.8985	5.172		52.5415	5.5159
52.2981	7.2998		52.9643	5.1727		52.6053	5.5162
52.3629	7.3027		53.0301	5.1744		52.6691	5.5158
52.4287	7.3058		53.095	5.1771		52.7329	5.5165
52.4946	7.3083		53.1608	5.1805		52.7968	5.5169
52.5604	7.3113		53.2266	5.1845		52.8596	5.5177
52.6252	7.3137		53.2924	5.1899		52.9244	5.5177
52.691	7.3166		53.3573	5.1945		52.9883	5.5185
52.7569	7.3192		53.4231	5.1985		53.0511	5.5185
52.8227	7.3212		53.4889	5.2044		53.1149	5.5185
52.8885	7.3235		53.5547	5.2095		53.1788	5.5189
52.9543	7.3254		53.6206	5.2136		53.2436	5.519
53.0201	7.3271		53.6854	5.2184		53.3074	5.5194
53.085	7.3286		53.7512	5.2234		53.3702	5.5193
53.1508	7.3297		53.817	5.2279		53.4341	5.5197
53.2166	7.3311		53.8829	5.234		53.4979	5.5201
53.2824	7.3324		53.9487	5.2393		53.5617	5.5224
53.3483	7.3336		54.0145	5.245		53.6256	5.5229
53.4141	7.3347		54.0803	5.2504		53.6894	5.5229
53.4799	7.3354		54.1452	5.2561		53.7532	5.5239
53.5457	7.3363		54.211	5.2611		53.817	5.5238
53.6106	7.3369		54.2768	5.2659		53.8809	5.5238
53.6764	7.3373		54.3426	5.2709		53.9447	5.5242
53.7422	7.3376		54.4085	5.2752		54.0085	5.5245
53.808	7.3369		54.4743	5.2794		54.0724	5.5249
53.8729	7.3362		54.5401	5.2837		54.1362	5.5252
53.9387	7.3352		54.6049	5.2876		54.2	5.5254
54.0045	7.3337		54.6708	5.2893		54.2638	5.527
54.0703	7.3322		54.7366	5.2919		54.3277	5.5277
54.1362	7.3304		54.8024	5.2935		54.3915	5.5281
54.202	7.3288		54.8682	5.2952		54.4553	5.5291
54.2678	7.3269		54.9341	5.2971		54.5192	5.5297
54.3336	7.3255		54.9999	5.2985		54.583	5.5302
54.3995	7.3245		55.0657	5.2999		54.6468	5.5309
54.4653	7.3227		55.1315	5.3015		54.7107	5.5314
54.5311	7.3212		55.1974	5.3028		54.7755	5.5322
54.5969	7.319		55.2622	5.3051		54.8393	5.5332
54.6628	7.3176		55.328	5.3052		54.9051	5.5332
54.7286	7.3159		55.3938	5.3065		54.97	5.5338
54.7944	7.3146		55.4597	5.3073		55.0348	5.5345
54.8602	7.3131		55.5255	5.3083		55.0986	5.5352
54.9261	7.3124		55.5913	5.3081		55.1614	5.5358
54.9919	7.3117		55.6561	5.3086		55.2253	5.536
55.0577	7.3113		55.7219	5.3087		55.2891	5.5369
55.1235	7.3111		55.7878	5.3084		55.3529	5.537
55.1893	7.3108		55.8536	5.3078		55.4168	5.5369
55.2552	7.3106		55.9194	5.3088		55.4806	5.5362
55.321	7.3104		55.9852	5.3075		55.5434	5.5352
55.3868	7.31		56.0511	5.308		55.6073	5.534
55.4526	7.3094		56.1159	5.3101		55.6711	5.5324
55.5185	7.3086		56.1817	5.3125		55.7349	5.5306
55.5843	7.308		56.2475	5.3165		55.7987	5.5286
55.6501	7.3077		56.3134	5.3206		55.8626	5.5264
55.7159	7.3076		56.3792	5.3282		55.9254	5.5246
55.7808	7.3074		56.445	5.3349		55.9892	5.5229
55.8466	7.3073		56.5108	5.3403		56.0531	5.52
55.9124	7.3076		56.5767	5.3447		56.1169	5.5175
55.9782	7.3077		56.6415	5.3504		56.1807	5.5156
56.0451	7.3082		56.7073	5.3559		56.2446	5.5136
56.1109	7.308		56.7731	5.3606		56.3084	5.5122
56.1767	7.3087		56.839	5.3644		56.3722	5.511
56.2425	7.3092		56.9048	5.368		56.436	5.5099
56.3084	7.3104		56.9706	5.3721		56.4999	5.5086
56.3742	7.3109		57.0364	5.3746		56.5637	5.5077
56.44	7.3117		57.1023	5.3773		56.6265	5.5068
56.5058	7.3127		57.1681	5.38		56.6904	5.506
56.5716	7.3143		57.2339	5.3825		56.7542	5.5054
56.6375	7.3155		57.2997	5.3861		56.818	5.5046
56.7033	7.3172		57.3656	5.3874		56.8818	5.504
56.7691	7.3187		57.4314	5.3894		56.9457	5.5034
56.8349	7.3199		57.4972	5.3916		57.0095	5.5028
56.9008	7.322		57.563	5.3937		57.0733	5.5021
56.9666	7.3243		57.6288	5.3955		57.1372	5.5015
57.0324	7.3259		57.6947	5.3974		57.201	5.5
57.0982	7.3289		57.7605	5.4005		57.2648	5.5002
57.1641	7.3304		57.8263	5.4006		57.3287	5.4995
57.2299	7.3327		57.8921	5.4022		57.3925	5.4984
57.2957	7.3353		57.958	5.4043		57.4563	5.4976
57.3625	7.3373		58.0238	5.4077		57.5201	5.4964
57.4284	7.3392		58.0896	5.4117		57.584	5.495
57.4942	7.3412		58.1554	5.4161		57.6478	5.4943
57.56	7.3434		58.2213	5.4209		57.7126	5.4929
57.6248	7.3449		58.2881	5.4246		57.7765	5.4924
57.6907	7.3472		58.3539	5.428		57.8403	5.4914
57.7565	7.349		58.4197	5.4309		57.9041	5.4908
57.8223	7.3509		58.4856	5.4389		57.9679	5.4903
57.8881	7.3531		58.5514	5.4402		58.0328	5.4897
57.9539	7.3555		58.6172	5.4353		58.0976	5.4885
58.0198	7.3572		58.683	5.4377		58.1624	5.4879
58.0846	7.3598		58.7489	5.4408		58.2272	5.487
58.1504	7.3624		58.8147	5.4441		58.2921	5.4866
58.2162	7.365		58.8805	5.4477		58.3569	5.4865
58.2821	7.3678		58.9473	5.4505		58.4217	5.4869
58.3479	7.3707		59.0131	5.4526		58.4866	5.487
58.4137	7.3737		59.079	5.4536		58.5514	5.4872
58.4805	7.3772		59.1448	5.4543		58.6162	5.4883
58.5464	7.3805		59.2106	5.4537		58.681	5.4895
58.6122	7.3836		59.2764	5.4533		58.7469	5.4908
58.678	7.387		59.3423	5.4527		58.8117	5.4918
58.7428	7.3908		59.4091	5.4514		58.8765	5.4934
58.8087	7.3939		59.4749	5.4507		58.9413	5.4944
58.8745	7.3977		59.5407	5.4511		59.0062	5.496
58.9403	7.4015		59.6066	5.4519		59.071	5.4971
59.0071	7.4054		59.6724	5.4529		59.1358	5.4981
59.073	7.409		59.7382	5.454		59.2006	5.4989
59.1388	7.4131		59.805	5.4544		59.2655	5.5001
59.2046	7.4169		59.8709	5.4548		59.3303	5.5005
59.2714	7.4211		59.9367	5.4548		59.3951	5.5011
59.3372	7.4249		60.0035	5.4536		59.46	5.5015
59.4031	7.4285		60.0693	5.4525		59.5258	5.5012
59.4689	7.4326		60.1351	5.4522		59.5906	5.5002
59.5357	7.436		60.201	5.4498		59.6554	5.4988
59.6015	7.439		60.2668	5.4496		59.7203	5.4976
59.6684	7.4428		60.3326	5.4477		59.7851	5.4942
59.7342	7.4462		60.3984	5.4468		59.8499	5.4906
59.8	7.4499		60.4643	5.445		59.9147	5.4864
59.8668	7.4536		60.5301	5.4431		59.9806	5.4817
59.9327	7.4567		60.5959	5.4409		60.0454	5.4767
59.9995	7.4595		60.6617	5.4393		60.1092	5.4712
60.0653	7.4624		60.7276	5.4374		60.173	5.4657
60.1321	7.4651		60.7934	5.4346		60.2369	5.4613
60.1979	7.4682		60.8602	5.432		60.3007	5.457
60.2638	7.4712		60.926	5.4298		60.3645	5.4537
60.3296	7.474		60.9919	5.4279		60.4284	5.4507
60.3964	7.4771		61.0577	5.4252		60.4922	5.4483
60.4622	7.4796		61.1235	5.4233		60.556	5.4471
60.5281	7.4825		61.1893	5.4206		60.6198	5.4466
60.5939	7.4852		61.2561	5.4209		60.6837	5.4464
60.6607	7.4856		61.322	5.4182		60.7475	5.4475
60.7265	7.4868		61.3988	5.4178		60.8223	5.4481
60.7924	7.4887		61.4646	5.4186		60.8861	5.4489
60.8582	7.4915		61.5304	5.417		60.95	5.4491
60.925	7.493		61.5962	5.4189		61.0138	5.4489
60.9908	7.4952		61.6621	5.4175		61.0776	5.4478
61.0566	7.4965		61.7279	5.4187		61.1415	5.4459
61.1225	7.4983		61.7947	5.4197		61.2053	5.4438
61.1893	7.4988		61.8605	5.4203		61.2691	5.4417
61.2551	7.5002		61.9264	5.4221		61.3329	5.4407
61.3209	7.5011		61.9922	5.4256		61.3978	5.4401
61.3868	7.5022		62.058	5.4264		61.4626	5.4404
61.4536	7.5026		62.1248	5.4277		61.5274	5.4419
61.5194	7.5034		62.1906	5.4281		61.5922	5.4443
61.5852	7.5038		62.2565	5.4287		61.6571	5.4468
61.6511	7.5047		62.3233	5.4297		61.7219	5.4505
61.7179	7.5052		62.3891	5.4312		61.7867	5.4532
61.7837	7.5062		62.4549	5.4329		61.8516	5.456
61.8505	7.5071		62.5208	5.4358		61.9164	5.4579
61.9173	7.5072		62.5866	5.4375		61.9812	5.4597
61.9842	7.5082		62.6524	5.44		62.046	5.4609
62.051	7.5097		62.7182	5.4442		62.1109	5.4614
62.1178	7.5109		62.7851	5.441		62.1757	5.4613
62.1836	7.5132		62.8509	5.4449		62.2405	5.4621
62.2505	7.5152		62.9167	5.4496		62.3053	5.4637
62.3173	7.5177		62.9825	5.4536		62.3702	5.4664
62.3841	7.5204		63.0493	5.4582		62.435	5.4703
62.4509	7.5232		63.1152	5.4624		62.4998	5.4756
62.5177	7.5264		63.181	5.4662		62.5646	5.4815
62.5846	7.5296		63.2468	5.4717		62.6305	5.4882
62.6514	7.5333		63.3136	5.4743		62.6953	5.4955
62.7182	7.5366		63.3795	5.4767		62.7601	5.5039
62.784	7.54		63.4453	5.4797		62.8249	5.512
62.8499	7.5437		63.5121	5.481		62.8898	5.5201
62.9157	7.5471		63.5779	5.4811		62.9546	5.5275
62.9815	7.5504		63.6438	5.4789		63.0194	5.5334
63.0473	7.5544		63.7096	5.476		63.0843	5.5344
63.1131	7.5575		63.7764	5.472		63.1491	5.5374
63.179	7.5618		63.8422	5.4688		63.2149	5.5401
63.2458	7.5658		63.9081	5.4666		63.2797	5.5406
63.3116	7.5699		63.9749	5.4663		63.3446	5.5395
63.3774	7.5738		64.0407	5.4666		63.4094	5.5391
63.4433	7.5781		64.1065	5.4676		63.4742	5.5384
63.5091	7.5824		64.1733	5.4685		63.54	5.5373
63.5749	7.5868		64.2392	5.4687		63.6049	5.5354
63.6407	7.5917		64.305	5.4678		63.6697	5.5326
63.7076	7.5958		64.3718	5.4669		63.7345	5.5294
63.7734	7.6001		64.4376	5.4652		63.8003	5.5263
63.8392	7.6044		64.5035	5.4639		63.8652	5.524
63.906	7.6091		64.5703	5.463		63.93	5.5221
63.9728	7.6134		64.6361	5.4632		63.9948	5.5218
64.0387	7.6181		64.7029	5.4641		64.0596	5.5216
64.1045	7.6225		64.7687	5.4659		64.1245	5.5222
64.1713	7.6267		64.8346	5.4692		64.1903	5.5231
64.2371	7.6312		64.9014	5.4721		64.2551	5.5257
64.304	7.6358		64.9672	5.4757		64.3199	5.5281
64.3698	7.6411		65.034	5.4795		64.3858	5.5322
64.4366	7.6467		65.0999	5.4835		64.4506	5.537
64.5034	7.6519		65.1657	5.4889		64.5154	5.5415
64.5702	7.6578		65.2325	5.4942		64.5803	5.5457
64.647	7.6633		65.2983	5.5023		64.6451	5.5497
64.7129	7.6694		65.3642	5.5068		64.7109	5.5532
64.7787	7.6749		65.43	5.5129		64.7757	5.5551
64.8455	7.6811		65.4968	5.5194		64.8406	5.5554
64.9113	7.6865		65.5626	5.5255		64.9064	5.5549
64.9782	7.6918		65.6284	5.53		64.9712	5.5537
65.044	7.6975		65.6953	5.5341		65.036	5.5524
65.1108	7.7025		65.7611	5.538		65.1019	5.5509
65.1766	7.7068		65.8269	5.5425		65.1667	5.5488
65.2425	7.7125		65.8937	5.6282		65.2315	5.5471
65.3093	7.7178		65.9606	5.6585		65.2963	5.546
65.3751	7.723		66.0274	5.6419		65.3612	5.5447
65.4419	7.7286		66.0942	5.6301		65.426	5.5436
65.5077	7.7332		66.161	5.6207		65.4908	5.5424
65.5736	7.7378		66.2268	5.6147		65.5556	5.5413
65.6394	7.7422		66.2927	5.6112		65.6205	5.5405
65.7052	7.7464		66.3595	5.6111		65.6853	5.5392
65.772	7.751		66.4253	5.6126		65.7511	5.5394
65.8379	7.7553		66.4911	5.6153		65.8159	5.5387
65.9047	7.7594		66.558	5.6185		65.8808	5.5388
65.9705	7.7639		66.6238	5.6228		65.9456	5.5392
66.0363	7.7675		66.6906	5.6273		66.0104	5.5399
66.1021	7.7714		66.7564	5.6326		66.0753	5.5412
66.168	7.7745		66.8223	5.6382		66.1411	5.5431
66.2338	7.7777		66.8891	5.6427		66.2059	5.545
66.3006	7.7793		66.9549	5.6485		66.2707	5.5473
66.3664	7.782		67.0217	5.6553		66.3356	5.5503
66.4323	7.7843		67.0875	5.6633		66.4004	5.554
66.4981	7.7866		67.1544	5.6681		66.4652	5.5581
66.5649	7.7892		67.2202	5.6734		66.531	5.5621
66.6307	7.7917		67.286	5.6771		66.5959	5.5699
66.6966	7.7932		67.3528	5.6798		66.6607	5.5763
66.7624	7.795		67.4187	5.6802		66.7255	5.5833
66.8292	7.7962		67.4855	5.6808		66.7913	5.5906
66.895	7.7974		67.5513	5.6822		66.8562	5.5978
66.9609	7.7982		67.6181	5.6849		66.921	5.6048
67.0267	7.7987		67.684	5.693		66.9868	5.612
67.0935	7.7995		67.7508	5.6997		67.0516	5.6185
67.1593	7.8001		67.8166	5.7027		67.1165	5.6255
67.2261	7.8013		67.8834	5.7063		67.1823	5.6316
67.292	7.8019		67.9492	5.7085		67.2471	5.6384
67.3588	7.8037		68.0161	5.7061		67.3119	5.6441
67.4246	7.805		68.0819	5.7045		67.3768	5.6496
67.4914	7.8074		68.1487	5.7045		67.4426	5.6556
67.5573	7.8096		68.2145	5.7037		67.5074	5.6617
67.6241	7.8127		68.2814	5.7024		67.5722	5.6673
67.6899	7.8154		68.3472	5.7019		67.6371	5.673
67.7567	7.8194		68.414	5.7019		67.7029	5.6786
67.8235	7.8231		68.4798	5.7031		67.7677	5.6835
67.8894	7.8267		68.5466	5.706		67.8326	5.6882
67.9562	7.8318		68.6135	5.7129		67.8984	5.6932
68.023	7.836		68.6803	5.7181		67.9632	5.698
68.0898	7.8398		68.7471	5.7253		68.029	5.7026
68.1567	7.8444		68.8129	5.7323		68.0939	5.7068
68.2235	7.8494		68.8798	5.7372		68.1587	5.7109
68.2903	7.8531		68.9466	5.7404		68.2245	5.7151
68.3571	7.857		69.0134	5.7418		68.2893	5.719
68.4239	7.8605		69.0802	5.7412		68.3552	5.7229
68.4908	7.8636		69.147	5.7414		68.42	5.727
68.5576	7.8665		69.2139	5.7415		68.4848	5.7302
68.6234	7.8698		69.2807	5.7427		68.5496	5.7339
68.6902	7.872		69.3475	5.7441		68.6155	5.7372
68.757	7.8736		69.4143	5.746		68.6803	5.7399
68.8239	7.8748		69.4811	5.7469		68.7451	5.7438
68.8907	7.8756		69.548	5.7479		68.8109	5.747
68.9575	7.876		69.6138	5.7482		68.8758	5.7499
69.0243	7.8771		69.6806	5.7478		68.9416	5.7538
69.0912	7.8787		69.7474	5.7478		69.0064	5.7572
69.158	7.8815		69.8143	5.7472		69.0722	5.7602
69.2248	7.8846		69.8811	5.7463		69.1371	5.7638
69.2916	7.8876		69.9479	5.7452		69.2029	5.7679
69.3574	7.8915		70.0147	5.7441		69.2677	5.7708
69.4243	7.8955		70.0815	5.7456		69.3335	5.775
69.4911	7.899		70.1484	5.7467		69.3984	5.7794
69.5579	7.9017		70.2152	5.7488		69.4642	5.7837
69.6247	7.9051		70.282	5.7524		69.529	5.7883
69.6915	7.9084		70.3478	5.7573		69.5948	5.7929
69.7584	7.911		70.4146	5.7631		69.6597	5.7984
69.8252	7.9145		70.4815	5.7691		69.7255	5.8041
69.892	7.9171		70.5483	5.7769		69.7913	5.8093
69.9588	7.9197		70.6151	5.784		69.8561	5.8152
70.0257	7.9227		70.6819	5.7904		69.921	5.8208
70.0915	7.925		70.7488	5.7957		69.9868	5.826
70.1583	7.9273		70.8156	5.7981		70.0516	5.8316
70.2241	7.93		70.8824	5.7987		70.1174	5.8373
70.2899	7.9327		70.9492	5.7974		70.1823	5.8415
70.3558	7.9357		71.016	5.7945		70.2471	5.8463
70.4226	7.938		71.0819	5.7902		70.3129	5.8493
70.4884	7.9404		71.1487	5.7836		70.3777	5.8518
70.5542	7.9427		71.2155	5.7789		70.4426	5.854
70.6201	7.9446		71.2823	5.7732		70.5084	5.8548
70.6859	7.9472		71.3491	5.768		70.5732	5.8554
70.7527	7.9487		71.416	5.7633		70.638	5.8549
70.8185	7.95		71.4828	5.7597		70.7029	5.8543
70.8844	7.9514		71.5496	5.7542		70.7687	5.8528
70.9512	7.9518		71.6164	5.7502		70.8335	5.8512
71.017	7.9521		71.6833	5.7458		70.8984	5.8493
71.0828	7.9518		71.7501	5.7427		70.9632	5.8467
71.1486	7.9518		71.8169	5.7396		71.029	5.8444
71.2155	7.953		71.8827	5.7367		71.0938	5.8421
71.2813	7.9521		71.9495	5.7353		71.1587	5.8393
71.3471	7.9514		72.0164	5.7338		71.2245	5.8365
71.4139	7.9501		72.0832	5.7326		71.2893	5.8329
71.4798	7.9482		72.15	5.7319		71.3541	5.8293
71.5456	7.9454		72.2168	5.7314		71.419	5.8247
71.6124	7.9398		72.2836	5.7318		71.4848	5.819
71.6782	7.9378		72.3505	5.7321		71.5496	5.8124
71.7441	7.934		72.4173	5.7341		71.6154	5.805
71.8109	7.9305		72.4841	5.7381		71.6803	5.7971
71.8767	7.9271		72.5509	5.7403		71.7451	5.7895
71.9435	7.9254		72.6168	5.7423		71.8109	5.7816
72.0103	7.9276		72.6836	5.7436		71.8767	5.7737
72.0772	7.922		72.7504	5.7465		71.9416	5.7673
72.144	7.92		72.8172	5.749		72.0064	5.761
72.2108	7.9279		72.884	5.7506		72.0712	5.7557
72.2776	7.9201		72.9509	5.7531		72.137	5.7506
72.3444	7.9155		73.0177	5.7543		72.2019	5.7476
72.4113	7.9127		73.0845	5.7549		72.2677	5.7439
72.4781	7.9084		73.1513	5.7568		72.3325	5.7408
72.5449	7.9026		73.2181	5.7591		72.3983	5.738
72.6107	7.8969		73.285	5.7637		72.4632	5.7357
72.6776	7.8922		73.3518	5.7674		72.529	5.7333
72.7444	7.8927		73.4186	5.7723		72.5938	5.7314
72.8112	7.8898		73.4844	5.7783		72.6586	5.7297
72.878	7.8801		73.5513	5.7861		72.7245	5.7289
72.9448	7.8836		73.6181	5.7937		72.7893	5.7275
73.0117	7.8838		73.6849	5.8013		72.8551	5.7265
73.0785	7.883		73.7517	5.8063		72.9199	5.7265
73.1453	7.8847		73.8185	5.8183		72.9858	5.7267
73.2121	7.8868		73.8854	5.825		73.0506	5.7268
73.2789	7.8849		73.9522	5.8325		73.1164	5.727
73.3448	7.8841		74.019	5.8414		73.1812	5.7276
73.4116	7.8906		74.0858	5.8487		73.2471	5.7288
73.4784	7.8806		74.1536	5.8565		73.3119	5.7299
73.5452	7.8745		74.2215	5.8647		73.3777	5.7313
73.6121	7.8728		74.2893	5.8729		73.4435	5.7332
73.6789	7.8744		74.3571	5.8788		73.5193	5.7353
73.7457	7.8722		74.4359	5.883		73.5842	5.7378
73.8125	7.8699		74.5037	5.8822		73.65	5.7406
73.8793	7.8692		74.5715	5.8786		73.7148	5.7434
73.9462	7.8672		74.6393	5.8735		73.7806	5.7468
74.013	7.8656		74.7072	5.8661		73.8455	5.7499
74.0788	7.8675		74.774	5.8583		73.9103	5.7528
74.1456	7.869		74.8418	5.8527		73.9761	5.7564
74.2125	7.8721		74.9096	5.8452		74.0409	5.7605
74.2803	7.8737		74.9774	5.8365		74.1068	5.7644
74.3461	7.8789		75.0453	5.8275		74.1716	5.7686
74.4129	7.8848		75.1121	5.8188		74.2374	5.7726
74.4797	7.8891		75.1789	5.8091		74.3022	5.7768
74.5466	7.8933		75.2457	5.796		74.3681	5.781
74.6134	7.8957		75.3125	5.7928		74.4339	5.7856
74.6802	7.899		75.3784	5.7833		74.4987	5.7899
74.747	7.9026		75.4452	5.7796		74.5645	5.7947
74.8138	7.9068		75.512	5.7828		74.6294	5.7987
74.8807	7.9122		75.5788	5.7904		74.6952	5.8026
74.9475	7.9184		75.6457	5.803		74.76	5.807
75.0143	7.9254		75.7125	5.817		74.8258	5.8135
75.0811	7.9319		75.7783	5.8289		74.8917	5.8236
75.147	7.9384		75.8451	5.8383		74.9565	5.8662
75.2138	7.9454		75.9119	5.8445		75.0223	5.8604
75.2806	7.9508		75.9788	5.8482		75.0871	5.8396
75.3474	7.9568		76.0456	5.8503		75.153	5.8497
75.4142	7.9618		76.1124	5.8501		75.2178	5.8607
75.4801	7.9662		76.1792	5.8492		75.2836	5.8679
75.5469	7.9693		76.246	5.8475		75.3484	5.8717
75.6137	7.9725		76.3129	5.8469		75.4143	5.8749
75.6805	7.9758		76.3807	5.8466		75.4801	5.8769
75.7473	7.9775		76.4475	5.8465		75.5449	5.8778
75.8142	7.9786		76.5153	5.844		75.6107	5.878
75.881	7.9776		76.5831	5.8424		75.6756	5.878
75.9478	7.9748		76.651	5.8419		75.7414	5.8769
76.0146	7.9699		76.7188	5.8429		75.8062	5.8767
76.0815	7.9643		76.7866	5.8436		75.872	5.8765
76.1483	7.9581		76.8544	5.8443		75.9369	5.8772
76.2151	7.9557		76.9222	5.8455		76.0027	5.8781
76.2809	7.9543		76.9901	5.8445		76.0675	5.8802
76.3477	7.9584		77.0579	5.8409		76.1333	5.8819
76.4146	7.939		77.1257	5.8396		76.1982	5.8845
76.4814	7.9285		77.1935	5.8387		76.264	5.8873
76.5482	7.8938		77.2613	5.8366		76.3298	5.8901
76.615	7.9138		77.3292	5.8415		76.3947	5.8923
76.6818	7.9378		77.397	5.846		76.4595	5.8959
76.7487	7.8737		77.4648	5.8486		76.5253	5.8995
76.8155	7.8533		77.5326	5.8566		76.5911	5.9037
76.8823	7.8873		77.6004	5.8643		76.656	5.9085
76.9491	7.8789		77.6682	5.8704		76.7218	5.9124
77.016	7.9089		77.7361	5.8757		76.7866	5.9155
77.0828	7.9195		77.8039	5.8794		76.8524	5.9204
77.1486	7.9235		77.8717	5.8833		76.9173	5.9256
77.2164	7.9227		77.9395	5.8848		76.9831	5.9298
77.2822	7.9185		78.0073	5.8849		77.0479	5.9344
77.3491	7.919		78.0752	5.883		77.1137	5.9397
77.4159	7.9306		78.143	5.8812		77.1796	5.9442
77.4827	7.9449		78.2108	5.8819		77.2444	5.9495
77.5495	7.9354		78.2786	5.873		77.3092	5.954
77.6263	7.9229		78.3464	5.8705		77.375	5.9576
77.6941	7.9145		78.4142	5.8661		77.4409	5.9612
77.762	7.9109		78.4821	5.8629		77.5057	5.9631
77.8298	7.9086		78.5499	5.8561		77.5715	5.966
77.8976	7.9078		78.6177	5.8579		77.6373	5.9689
77.9654	7.9054		78.6865	5.8553		77.7022	5.9714
78.0332	7.9019		78.7543	5.8543		77.768	5.9734
78.101	7.9017		78.8222	5.852		77.8328	5.9756
78.1689	7.905		78.89	5.8513		77.8986	5.9769
78.2367	7.9061		78.9578	5.8478		77.9645	5.9776
78.3045	7.9059		79.0256	5.8514		78.0303	5.9792
78.3723	7.9045		79.0944	5.8501		78.0951	5.9806
78.4401	7.9027		79.1622	5.849		78.1609	5.9823
78.508	7.901		79.2301	5.8498		78.2268	5.9835
78.5758	7.8999		79.2979	5.8476		78.2916	5.9851
78.6436	7.8985		79.3657	5.8483		78.3574	5.9865
78.7114	7.8973		79.4335	5.8467		78.4232	5.9869
78.7792	7.8972		79.5013	5.8452		78.4881	5.9887
78.8471	7.8978		79.5692	5.8428		78.5539	5.9902
78.9149	7.8974		79.637	5.8395		78.6197	5.9917
78.9827	7.8982		79.7048	5.8363		78.6845	5.9933
79.0505	7.8997		79.7736	5.8357		78.7503	5.9945
79.1183	7.9014		79.8414	5.8358		78.8162	5.996
79.1871	7.9039		79.9092	5.8342		78.882	5.9976
79.255	7.9069		79.9771	5.8322		78.9478	5.9998
79.3228	7.9099		80.0449	5.833		79.0126	6.0023
79.3906	7.914		80.1127	5.8352		79.0785	6.0032
79.4584	7.917		80.1805	5.8389		79.1443	6.0052
79.5262	7.9194		80.2483	5.8389		79.2101	6.0065
79.5941	7.9219		80.3162	5.8424		79.2759	6.0086
79.6619	7.925		80.384	5.8443		79.3408	6.0106
79.7297	7.9285		80.4518	5.8486		79.4066	6.012
79.7975	7.9322		80.5196	5.8545		79.4724	6.0141
79.8643	7.934		80.5874	5.8586		79.5382	6.0157
79.9321	7.9354		80.6553	5.8629		79.6031	6.0174
80	7.9401		80.7231	5.8661		79.6689	6.0188
80.0678	7.9417		80.7909	5.8732		79.7347	6.021
80.1356	7.9437		80.8587	5.8754		79.8005	6.0235
80.2034	7.9457		80.9265	5.8745		79.8654	6.0255
80.2702	7.9476		80.9943	5.8752		79.9312	6.0284
80.3381	7.9502		81.0622	5.8755		79.997	6.0312
80.4059	7.9533		81.13	5.8738		80.0628	6.0342
80.4727	7.956		81.1978	5.8728		80.1277	6.0369
80.5405	7.9586		81.2656	5.8767		80.1935	6.0407
80.6083	7.9618		81.3334	5.877		80.2583	6.0438
80.6762	7.9647		81.4013	5.881		80.3231	6.048
80.743	7.968		81.4691	5.8843		80.389	6.0511
80.8108	7.9716		81.5369	5.8907		80.4538	6.0538
80.8786	7.9758		81.6047	5.8952		80.5196	6.0571
80.9464	7.9801		81.6725	5.9005		80.5854	6.0595
81.0133	7.9837		81.7404	5.9032		80.6503	6.0614
81.0811	7.9865		81.8082	5.9042		80.7151	6.0639
81.1489	7.99		81.876	5.905		80.7809	6.0654
81.2167	7.9932		81.9448	5.9038		80.8457	6.0672
81.2835	7.9952		82.0126	5.9012		80.9116	6.0687
81.3514	7.9974		82.0804	5.905		80.9764	6.0714
81.4202	7.9989		82.1483	5.9073		81.0422	6.0725
81.487	8.0003		82.2161	5.9084		81.107	6.0735
81.5548	8.0011		82.2839	5.9113		81.1729	6.0755
81.6216	8.0019		82.3517	5.9146		81.2377	6.0769
81.6885	8.0039		82.4195	5.916		81.3035	6.0787
81.7543	8.0048		82.4874	5.9219		81.3693	6.0807
81.8211	8.0064		82.5552	5.923		81.4342	6.0836
81.8879	8.0082		82.624	5.9239		81.5	6.0872
81.9547	8.0112		82.6918	5.9259		81.5648	6.0906
82.0216	8.014		82.7596	5.929		81.6306	6.0952
82.0884	8.0157		82.8274	5.9318		81.6955	6.0996
82.1562	8.0177		82.8953	5.9374		81.7613	6.1041
82.224	8.0174		82.9631	5.9419		81.8261	6.1084
82.2918	8.0156		83.0309	5.9504		81.8919	6.1132
82.3597	8.0159		83.0987	5.9576		81.9568	6.1184
82.4275	8.0155		83.1675	5.9703		82.0226	6.1236
82.4953	8.0157		83.2354	5.9798		82.0874	6.1285
82.5631	8.015		83.3032	5.9906		82.1532	6.1333
82.6309	8.0147		83.371	5.9993		82.2181	6.1381
82.6987	8.014		83.4388	6.0003		82.2839	6.1423
82.7666	8.0132		83.5066	6.0016		82.3497	6.1464
82.8344	8.011		83.5754	6.0037		82.4145	6.1507
82.9022	8.0084		83.6433	6.0027		82.4804	6.1545
82.97	8.0077		83.7121	6.0034		82.5452	6.1586
83.0378	8.0072		83.7799	5.9991		82.611	6.1626
83.1057	8.0062		83.8477	5.9976		82.6768	6.1664
83.1735	8.0058		83.9155	5.9959		82.7417	6.1694
83.2423	8.0063		83.9834	5.9974		82.8075	6.1727
83.3101	8.0063		84.0512	5.9944		82.8733	6.1764
83.3779	8.007		84.12	5.9935		82.9381	6.1802
83.4457	8.0075		84.1878	5.9925		83.004	6.1831
83.5136	8.0076		84.2556	5.9952		83.0698	6.1863
83.5814	8.0077		84.3234	5.9951		83.1346	6.1896
83.6492	8.0083		84.3913	5.9962		83.2004	6.1933
83.717	8.0081		84.4601	5.9981		83.2663	6.1955
83.7848	8.0087		84.5279	5.9966		83.3311	6.1983
83.8527	8.0098		84.5957	6		83.3969	6.2007
83.9205	8.0111		84.6645	5.9995		83.4627	6.2028
83.9883	8.0121		84.7323	6.0023		83.5276	6.2057
84.0561	8.0138		84.8002	5.9994		83.5934	6.2074
84.1239	8.0151		84.868	5.9872		83.6592	6.2089
84.1918	8.0173		84.9368	5.9767		83.724	6.2104
84.2596	8.0194		85.0046	5.9704		83.7899	6.2118
84.3274	8.0204		85.0724	5.9651		83.8557	6.2128
84.3962	8.0228		85.1413	5.9626		83.9215	6.2141
84.464	8.0262		85.2091	5.9646		83.9873	6.2151
84.5318	8.029		85.2769	5.9668		84.0532	6.2155
84.5997	8.0322		85.3457	5.97		84.118	6.2165
84.6675	8.0341		85.4135	5.9747		84.1838	6.2175
84.7353	8.0373		85.4813	5.9795		84.2496	6.219
84.8031	8.0405		85.5502	5.9843		84.3145	6.2228
84.8709	8.0437		85.618	5.9901		84.3803	6.2231
84.9398	8.047		85.6858	5.9914		84.4461	6.2233
85.0076	8.0499		85.7546	5.9956		84.5109	6.2234
85.0754	8.0526		85.8224	5.9974		84.5768	6.2241
85.1432	8.056		85.8903	5.9963		84.6416	6.2251
85.211	8.0587		85.9591	5.9985		84.7074	6.2263
85.2788	8.0615		86.0269	6.0011		84.7732	6.2274
85.3467	8.064		86.0957	6.0039		84.8391	6.2292
85.4155	8.0672		86.1645	6.0095		84.9049	6.2313
85.4833	8.0695		86.2323	6.0107		84.9707	6.2328
85.5511	8.0718		86.3002	6.0033		85.0355	6.2346
85.6189	8.074		86.369	5.9923		85.1014	6.2366
85.6868	8.0763		86.4368	5.9831		85.1672	6.2384
85.7546	8.0794		86.5056	5.9775		85.233	6.2397
85.8234	8.082		86.5734	5.9713		85.2978	6.241
85.8912	8.0855		86.6412	5.9685		85.3637	6.2426
85.959	8.0893		86.7101	5.9675		85.4295	6.2439
86.0268	8.0916		86.7779	5.9669		85.4953	6.245
86.0957	8.0948		86.8467	5.9677		85.5611	6.246
86.1635	8.0989		86.9145	5.9686		85.626	6.2473
86.2313	8.1024		86.9833	5.9708		85.6918	6.2486
86.2991	8.1066		87.0511	5.974		85.7576	6.2495
86.3669	8.1104		87.12	5.9767		85.8234	6.2502
86.4357	8.1144		87.1878	5.9861		85.8893	6.2511
86.5036	8.1185		87.2566	5.9883		85.9551	6.2518
86.5714	8.1218		87.3244	5.9943		86.0209	6.2521
86.6392	8.1253		87.3932	5.9999		86.0867	6.2534
86.707	8.1292		87.461	6.009		86.1516	6.2543
86.7748	8.1328		87.5299	6.0138		86.2174	6.2546
86.8427	8.1364		87.5987	6.0192		86.2832	6.2555
86.9105	8.1399		87.6675	6.0277		86.36	6.2557
86.9783	8.1427		87.7463	6.0338		86.4258	6.2561
87.0461	8.1456		87.8151	6.041		86.4916	6.2558
87.1139	8.1482		87.8829	6.0495		86.5565	6.256
87.1818	8.1499		87.9517	6.0576		86.6223	6.2554
87.2496	8.1508		88.0206	6.0673		86.6881	6.2559
87.3174	8.1525		88.0884	6.0781		86.7539	6.2551
87.3852	8.154		88.1572	6.089		86.8198	6.2546
87.453	8.1545		88.226	6.0996		86.8856	6.255
87.5208	8.1546		88.2938	6.1103		86.9514	6.2545
87.5887	8.1545		88.3626	6.1207		87.0172	6.2536
87.6565	8.1554		88.4315	6.1313		87.0831	6.2529
87.7243	8.155		88.4993	6.1404		87.1479	6.2526
87.7931	8.1555		88.5681	6.149		87.2137	6.2518
87.8609	8.1562		88.6369	6.1567		87.2795	6.2522
87.9288	8.1565		88.7047	6.1649		87.3454	6.2517
87.9966	8.1565		88.7735	6.1713		87.4112	6.2516
88.0644	8.1564		88.8424	6.1768		87.477	6.2514
88.1322	8.1557		88.9102	6.1824		87.5428	6.2509
88.2	8.1552		88.979	6.1866		87.6087	6.2504
88.2678	8.1548		89.0478	6.1878		87.6745	6.2499
88.3357	8.1541		89.1166	6.1916		87.7403	6.2506
88.4035	8.1533		89.1844	6.1943		87.8061	6.2502
88.4723	8.1528		89.2533	6.1993		87.872	6.2509
88.5401	8.1518		89.3221	6.2028		87.9378	6.2514
88.6079	8.1503		89.3899	6.2086		88.0036	6.2524
88.6758	8.1501		89.4587	6.2137		88.0694	6.2528
88.7436	8.1488		89.5275	6.2205		88.1352	6.2533
88.8114	8.1487		89.5963	6.228		88.2001	6.2533
88.8792	8.1483		89.6642	6.2345		88.2659	6.2542
88.947	8.1489		89.733	6.2433		88.3317	6.2548
89.0158	8.1481		89.8018	6.2499		88.3975	6.2566
89.0837	8.1482		89.8706	6.2569		88.4634	6.2577
89.1515	8.1489		89.9394	6.2637		88.5292	6.2588
89.2193	8.1483		90.0072	6.2705		88.595	6.2597
89.2871	8.1479		90.0761	6.2753		88.6608	6.2607
89.3549	8.1482		90.1449	6.2808		88.7267	6.2614
89.4228	8.1477		90.2137	6.2859		88.7935	6.2626
89.4906	8.1477		90.2815	6.2908		88.8593	6.2638
89.5594	8.1468		90.3503	6.2944		88.9251	6.2653
89.6272	8.1468		90.4191	6.2984		88.991	6.267
89.695	8.1453		90.488	6.3016		89.0568	6.2679
89.7628	8.1445		90.5558	6.3041		89.1216	6.2688
89.8307	8.1429		90.6246	6.3068		89.1884	6.2707
89.8985	8.1413		90.6934	6.3087		89.2543	6.2725
89.9673	8.1396		90.7622	6.3104		89.3201	6.2737
90.0351	8.1375		90.83	6.3115		89.3859	6.2763
90.1029	8.1353		90.8989	6.3128		89.4517	6.2774
90.1708	8.1326		90.9677	6.3128		89.5175	6.2795
90.2386	8.1297		91.0355	6.3119		89.5834	6.2818
90.3054	8.1273		91.1043	6.3111		89.6492	6.285
90.3732	8.1246		91.1731	6.3088		89.715	6.2878
90.441	8.1228		91.2419	6.3064		89.7808	6.2909
90.5089	8.1209		91.3108	6.3021		89.8467	6.2949
90.5767	8.1197		91.3786	6.2971		89.9125	6.2987
90.6445	8.1199		91.4474	6.2909		89.9783	6.3031
90.7123	8.1197		91.5162	6.2849		90.0441	6.3075
90.7801	8.1194		91.585	6.2786		90.11	6.3122
90.8479	8.1193		91.6538	6.2739		90.1758	6.3169
90.9267	8.1184		91.7217	6.2711		90.2416	6.3215
90.9946	8.119		91.7905	6.2717		90.3064	6.3271
91.0624	8.1193		91.8593	6.2713		90.3723	6.333
91.1302	8.119		91.9281	6.2735		90.4381	6.3378
91.198	8.1198		91.9969	6.2764		90.5029	6.3442
91.2658	8.1197		92.0647	6.2764		90.5687	6.3507
91.3336	8.1203		92.1336	6.2782		90.6346	6.3572
91.4015	8.1204		92.2024	6.2798		90.6994	6.3638
91.4693	8.1209		92.2712	6.2812		90.7652	6.3737
91.5371	8.1209		92.34	6.2822		90.831	6.3809
91.6049	8.1214		92.4078	6.2853		90.8969	6.3864
91.6727	8.1223		92.4766	6.2858		90.9617	6.3918
91.7406	8.1232		92.5454	6.2875		91.0275	6.3965
91.8084	8.1245		92.6143	6.2884		91.0933	6.4009
91.8762	8.1247		92.6831	6.2895		91.1582	6.4041
91.944	8.1259		92.7509	6.2913		91.224	6.4068
92.0118	8.1268		92.8197	6.2919		91.2898	6.4096
92.0796	8.128		92.8885	6.2923		91.3556	6.4118
92.1475	8.129		92.9573	6.293		91.4205	6.4135
92.2153	8.1299		93.0262	6.2944		91.4863	6.4149
92.2831	8.1305		93.095	6.295		91.5521	6.4155
92.3509	8.1322		93.1638	6.2965		91.6179	6.4165
92.4187	8.133		93.2326	6.2974		91.6838	6.4166
92.4866	8.1343		93.3004	6.2991		91.7486	6.4161
92.5544	8.1356		93.3692	6.2982		91.8144	6.4151
92.6232	8.1366		93.4381	6.2962		91.8802	6.4134
92.691	8.138		93.5069	6.294		91.9461	6.4126
92.7588	8.1409		93.5757	6.2914		92.0109	6.4116
92.8267	8.1425		93.6445	6.2887		92.0767	6.411
92.8945	8.1449		93.7133	6.286		92.1425	6.4108
92.9623	8.1473		93.7821	6.2828		92.2084	6.41
93.0301	8.1505		93.851	6.2806		92.2742	6.4103
93.0979	8.1541		93.9198	6.2794		92.339	6.4102
93.1657	8.157		93.9886	6.2788		92.4048	6.4106
93.2336	8.1599		94.0574	6.2782		92.4706	6.4114
93.3014	8.1626		94.1262	6.2783		92.5365	6.4121
93.3702	8.1658		94.195	6.2788		92.6013	6.4128
93.438	8.1686		94.2639	6.2801		92.6671	6.4133
93.5058	8.1715		94.3327	6.2811		92.7329	6.4139
93.5737	8.1749		94.4015	6.284		92.7988	6.4144
93.6415	8.1774		94.4703	6.2861		92.8646	6.4153
93.7093	8.1803		94.5391	6.2896		92.9304	6.4163
93.7771	8.1825		94.6079	6.2939		92.9962	6.4175
93.8449	8.1855		94.6767	6.3006		93.0621	6.4188
93.9127	8.188		94.7456	6.3057		93.1279	6.4196
93.9816	8.1905		94.8144	6.3112		93.1937	6.4222
94.0494	8.1918		94.8832	6.3154		93.2595	6.4234
94.1172	8.1934		94.952	6.3174		93.3244	6.4255
94.185	8.1945		95.0208	6.3171		93.3902	6.4273
94.2528	8.1965		95.0896	6.3143		93.456	6.4302
94.3207	8.1985		95.1585	6.3096		93.5218	6.4328
94.3885	8.1993		95.2273	6.3034		93.5877	6.4356
94.4573	8.2006		95.2961	6.2954		93.6535	6.4388
94.5251	8.2026		95.3649	6.2901		93.7193	6.4417
94.5939	8.2035		95.4337	6.2889		93.7851	6.4458
94.6617	8.2037		95.5025	6.2906		93.851	6.4497
94.7296	8.2037		95.5714	6.2931		93.9168	6.4545
94.7984	8.2037		95.6402	6.2957		93.9826	6.459
94.8672	8.2039		95.709	6.2984		94.0484	6.4637
94.935	8.2046		95.7778	6.2978		94.1143	6.4689
95.0028	8.2048		95.8466	6.2962		94.1801	6.4745
95.0716	8.2052		95.9164	6.2935		94.2459	6.4798
95.1395	8.2057		95.9852	6.2923		94.3117	6.4853
95.2073	8.2079		96.0541	6.2911		94.3775	6.4911
95.2761	8.2105		96.1229	6.2949		94.4434	6.4969
95.3439	8.2115		96.1917	6.2996		94.5092	6.5024
95.4117	8.2125		96.2605	6.3049		94.575	6.5088
95.4806	8.2127		96.3293	6.3102		94.6408	6.5145
95.5484	8.2129		96.3981	6.3152		94.7067	6.5196
95.6162	8.2133		96.467	6.321		94.7725	6.5255
95.685	8.2137		96.5358	6.3237		94.8383	6.5304
95.7528	8.213		96.6056	6.3272		94.9041	6.5344
95.8216	8.2131		96.6744	6.3308		94.97	6.539
95.8895	8.2131		96.7432	6.3323		95.0368	6.5426
95.9573	8.2124		96.812	6.3331		95.1026	6.5458
96.0261	8.2117		96.8818	6.3349		95.1684	6.5478
96.0939	8.211		96.9507	6.3386		95.2343	6.5503
96.1627	8.2089		97.0195	6.3404		95.3001	6.5512
96.2305	8.2053		97.0883	6.3439		95.3669	6.5521
96.2984	8.203		97.1571	6.3452		95.4327	6.5524
96.3672	8.2018		97.2259	6.3448		95.4985	6.5521
96.435	8.1999		97.2947	6.3432		95.5644	6.5523
96.5038	8.1989		97.3636	6.342		95.6302	6.5515
96.5716	8.1977		97.4334	6.3398		95.696	6.5494
96.6404	8.1973		97.5022	6.3378		95.7618	6.5473
96.7083	8.1959		97.571	6.3364		95.8277	6.5449
96.7771	8.1945		97.6398	6.3349		95.8935	6.5431
96.8449	8.1931		97.7086	6.334		95.9593	6.5416
96.9137	8.1926		97.7785	6.3343		96.0251	6.5394
96.9815	8.1913		97.8473	6.3352		96.091	6.5381
97.0494	8.1898		97.9161	6.3329		96.1568	6.5374
97.1182	8.189		97.9859	6.3314		96.2226	6.5364
97.186	8.1871		98.0557	6.3303		96.2884	6.5361
97.2548	8.1853		98.1265	6.3281		96.3543	6.5363
97.3226	8.1834		98.1963	6.325		96.4201	6.5367
97.3914	8.1819		98.2661	6.3223		96.4859	6.5375
97.4593	8.1806		98.337	6.3197		96.5517	6.5383
97.5281	8.1787		98.4068	6.316		96.6186	6.5398
97.5959	8.177		98.4766	6.3137		96.6844	6.541
97.6647	8.1756		98.5464	6.3121		96.7502	6.5427
97.7325	8.1733		98.6172	6.3102		96.816	6.5447
97.8013	8.1713		98.687	6.3088		96.8818	6.5468
97.8702	8.1686		98.7568	6.3072		96.9477	6.5492
97.938	8.1667		98.8276	6.3056		97.0145	6.5522
98.0068	8.1644		98.8975	6.3026		97.0803	6.5547
98.0746	8.1625		98.9673	6.2996		97.1461	6.557
98.1434	8.1582		99.0371	6.2966		97.212	6.5592
98.2112	8.156		99.1079	6.293		97.2778	6.562
98.2801	8.1527		99.1777	6.2881		97.3436	6.5638
98.3479	8.1498		99.2475	6.2847		97.4094	6.5656
98.4167	8.1454		99.3183	6.2826		97.4763	6.5675
98.4845	8.1409		99.3881	6.2814		97.5421	6.5686
98.5533	8.1353		99.458	6.282		97.6079	6.569
98.6221	8.1319		99.5288	6.2813		97.6737	6.569
98.691	8.1262		99.5986	6.282		97.7396	6.5695
98.7588	8.1205		99.6684	6.2833		97.8054	6.5693
98.8276	8.1159		99.7392	6.2833		97.8722	6.5694
98.8954	8.1113		99.809	6.2831		97.938	6.569
98.9642	8.1065		99.8788	6.2854		98.0038	6.5692
99.033	8.1022		99.9496	6.2843		98.0697	6.5693
99.1009	8.0979		100.019	6.2844		98.1365	6.5692
99.1697	8.0939		100.088	6.2844		98.2023	6.5704
99.2375	8.0897		100.158	6.2839		98.2681	6.5723
99.3063	8.0845		100.227	6.2844		98.335	6.5756
99.3741	8.0804		100.296	6.283		98.4008	6.5786
99.443	8.0768		100.365	6.2807		98.4666	6.5833
99.5118	8.0731		100.433	6.2797		98.5324	6.5887
99.5796	8.07		100.502	6.2774		98.5993	6.5955
99.6484	8.0667		100.571	6.2755		98.6651	6.6025
99.7162	8.0635		100.641	6.2733		98.7309	6.6103
99.785	8.0604		100.71	6.2719		98.7967	6.6185
99.8539	8.0571		100.778	6.2705		98.8626	6.6268
99.9217	8.0542		100.847	6.2702		98.9294	6.6353
99.9905	8.0505		100.917	6.2679		98.9952	6.6434
100.059	8.0464		100.986	6.2654		99.061	6.6508
100.127	8.0423		101.055	6.2638		99.1268	6.6578
100.196	8.0388		101.124	6.2629		99.1937	6.6647
100.264	8.0361		101.203	6.2614		99.2705	6.6702
100.333	8.0331		101.272	6.2617		99.3373	6.6744
100.4	8.0306		101.342	6.2621		99.4031	6.6781
100.469	8.0281		101.411	6.2618		99.4689	6.6806
100.537	8.0255		101.48	6.2603		99.5348	6.682
100.606	8.0238		101.548	6.2588		99.6016	6.6825
100.674	8.0199		101.618	6.2588		99.6674	6.6832
100.743	8.0176		101.687	6.2582		99.7332	6.6834
100.81	8.0148		101.756	6.2584		99.799	6.6827
100.879	8.0128		101.825	6.2584		99.8659	6.6821
100.947	8.0106		101.895	6.2577		99.9317	6.6818
101.016	8.0081		101.965	6.2556		99.9975	6.6821
101.084	8.0066		102.035	6.2538		100.064	6.6827
101.152	8.0042		102.105	6.2516		100.13	6.6837
101.22	8.0031		102.175	6.2488		100.196	6.6853
101.289	8.0011		102.246	6.2437		100.262	6.6875
101.357	7.9981		102.315	6.2376		100.328	6.6907
101.426	7.9978		102.385	6.2323		100.394	6.6943
101.493	7.9958		102.455	6.2261		100.459	6.6985
101.562	7.9931		102.526	6.2197		100.525	6.7037
101.631	7.9916		102.596	6.2143		100.591	6.7093
101.699	7.9889		102.665	6.209		100.657	6.7154
101.768	7.9879		102.735	6.2043		100.723	6.7225
101.835	7.9861		102.806	6.2021		100.788	6.7293
101.904	7.9843		102.876	6.195		100.854	6.736
101.972	7.9828		102.946	6.192		100.92	6.7436
102.041	7.9815		103.015	6.1862		100.986	6.7501
102.11	7.9796		103.086	6.1836		101.052	6.7558
102.178	7.9789		103.156	6.1795		101.118	6.7614
102.246	7.9779		103.227	6.1776		101.183	6.7661
102.314	7.9761		103.297	6.178		101.249	6.7702
102.383	7.9777		103.367	6.1789		101.315	6.774
102.451	7.9777		103.437	6.1803		101.381	6.7772
102.52	7.978		103.507	6.1826		101.448	6.7805
102.588	7.9795		103.577	6.186		101.513	6.783
102.656	7.9812		103.647	6.1886		101.579	6.7854
102.725	7.9827		103.718	6.1914		101.645	6.7877
102.793	7.9833		103.787	6.1934		101.711	6.7896
102.862	7.9845		103.858	6.1961		101.777	6.7922
102.93	7.9861		103.928	6.1988		101.843	6.7942
102.998	7.9864		103.999	6.2033		101.908	6.7957
103.067	7.9859		104.069	6.2073		101.974	6.7979
103.135	7.9854		104.139	6.2136		102.04	6.7993
103.204	7.9829		104.209	6.22		102.107	6.8008
103.273	7.9808		104.279	6.2249		102.173	6.8025
103.341	7.9778		104.35	6.231		102.239	6.8044
103.409	7.9732		104.42	6.2369		102.304	6.8064
103.478	7.9689		104.49	6.2418		102.37	6.8081
103.546	7.9658		104.56	6.2455		102.436	6.8093
103.615	7.9618		104.63	6.2451		102.502	6.811
103.684	7.9532		104.701	6.2418		102.568	6.8126
103.751	7.9499		104.771	6.2357		102.633	6.8146
103.82	7.9459		104.841	6.2284		102.7	6.8161
103.889	7.9427		104.911	6.2195		102.766	6.817
103.957	7.94		104.981	6.2112		102.832	6.8177
104.026	7.9364		105.052	6.203		102.898	6.8188
104.094	7.9332		105.122	6.1953		102.964	6.8192
104.163	7.9325		105.193	6.1882		103.029	6.8201
104.231	7.9302		105.262	6.1823		103.096	6.8204
104.311	7.9296		105.333	6.1778		103.162	6.8208
104.379	7.9287		105.403	6.1753		103.228	6.8211
104.448	7.9287		105.474	6.1697		103.294	6.821
104.516	7.9288		105.544	6.1648		103.359	6.8212
104.584	7.9284		105.615	6.1603		103.425	6.8209
104.653	7.9273		105.684	6.1561		103.491	6.8204
104.722	7.9271		105.755	6.1507		103.558	6.8206
104.791	7.9275		105.825	6.1469		103.624	6.8208
104.859	7.9276		105.896	6.1424		103.69	6.821
104.927	7.9276		105.966	6.1395		103.757	6.8223
104.996	7.9282		106.036	6.137		103.822	6.8236
105.064	7.9281		106.107	6.1359		103.888	6.8254
105.133	7.9282		106.177	6.1349		103.954	6.8288
105.201	7.9289		106.248	6.134		104.02	6.8325
105.27	7.9285		106.318	6.1323		104.086	6.8369
105.338	7.9285		106.388	6.1298		104.152	6.8415
105.407	7.9287		106.458	6.1244		104.218	6.8481
105.476	7.9303		106.529	6.1189		104.284	6.8555
105.544	7.9319		106.6	6.1134		104.35	6.8634
105.612	7.9341		106.67	6.1097		104.416	6.8717
105.681	7.936		106.74	6.1066		104.483	6.8801
105.75	7.9372		106.81	6.1057		104.548	6.8894
105.819	7.9396		106.881	6.1052		104.614	6.8986
105.887	7.9426		106.952	6.1048		104.68	6.908
105.956	7.9445		107.022	6.1048		104.746	6.9161
106.024	7.9466		107.093	6.1065		104.813	6.9237
106.093	7.9483		107.162	6.1088		104.879	6.9313
106.161	7.9495		107.233	6.1112		104.944	6.9379
106.23	7.9517		107.303	6.1128		105.01	6.9445
106.299	7.9536		107.374	6.1146		105.077	6.9503
106.367	7.9557		107.445	6.1141		105.143	6.9565
106.436	7.9574		107.514	6.1129		105.21	6.9617
106.504	7.9587		107.585	6.1143		105.276	6.9681
106.573	7.9615		107.656	6.1154		105.342	6.9738
106.642	7.9638		107.726	6.1159		105.408	6.9791
106.71	7.9661		107.797	6.1168		105.475	6.9851
106.779	7.9691		107.868	6.1157		105.541	6.9904
106.848	7.9718		107.937	6.1147		105.606	6.9955
106.916	7.9742		108.008	6.1133		105.672	6.9994
106.985	7.977		108.079	6.1106		105.739	7.004
107.054	7.9784		108.149	6.1086		105.805	7.0073
107.122	7.9798		108.219	6.1058		105.871	7.0098
107.191	7.9814		108.29	6.1034		105.938	7.0115
107.26	7.9824		108.36	6.1008		106.003	7.0131
107.328	7.9834		108.431	6.0989		106.069	7.0145
107.397	7.9839		108.501	6.0976		106.136	7.015
107.466	7.9856		108.572	6.0968		106.202	7.0165
107.534	7.9857		108.642	6.0951		106.268	7.0159
107.603	7.9863		108.712	6.0906		106.335	7.015
107.672	7.9864		108.783	6.0829		106.4	7.0146
107.741	7.9861		108.854	6.0784		106.466	7.0141
107.81	7.9862		108.925	6.1004		106.533	7.0132
107.877	7.9866		108.994	6.0732		106.599	7.0126
107.946	7.9865		109.065	6.0667		106.665	7.012
108.015	7.987		109.136	6.0723		106.731	7.0121
108.084	7.9872		109.206	6.0695		106.797	7.0116
108.153	7.9868		109.277	6.0652		106.864	7.0121
108.222	7.9873		109.347	6.0553		106.93	7.0122
108.29	7.9879		109.418	6.0494		106.996	7.0134
108.358	7.9882		109.488	6.0513		107.063	7.0136
108.427	7.989		109.559	6.0451		107.128	7.0151
108.496	7.9893		109.63	6.0393		107.195	7.0173
108.564	7.9909		109.701	6.0355		107.262	7.0185
108.633	7.9918		109.771	6.0328		107.328	7.0202
108.702	7.9925		109.841	6.0303		107.395	7.022
108.771	7.9933		109.912	6.0293		107.462	7.0237
108.84	7.9944		109.983	6.027		107.528	7.026
108.909	7.9959		110.054	6.0223		107.595	7.0285
108.976	7.9974		110.124	6.0165		107.662	7.0311
109.045	7.9987		110.194	6.0084		107.729	7.0339
109.114	8.0012		110.265	6.0134		107.796	7.0375
109.183	8.004		110.336	6.0101		107.862	7.04
109.252	8.0063		110.406	6.0081		107.929	7.0427
109.32	8.0086		110.477	6.0067		107.996	7.0463
109.389	8.0119		110.547	6.0081		108.063	7.0506
109.458	8.0151		110.617	6.0118		108.129	7.0537
109.527	8.0186		110.689	6.0174		108.196	7.0569
109.596	8.0217		110.759	6.0188		108.262	7.0609
109.665	8.0248		110.829	6.025		108.33	7.0655
109.733	8.0281		110.9	6.0307		108.397	7.069
109.802	8.03		110.971	6.0361		108.464	7.0739
109.871	8.0327		111.041	6.0406		108.532	7.078
109.94	8.0348		111.112	6.0479		108.6	7.0819
110.009	8.0367		111.183	6.0524		108.666	7.085
110.078	8.0383		111.253	6.0586		108.734	7.0885
110.146	8.04		111.323	6.0653		108.801	7.0913
110.215	8.0409		111.394	6.07		108.869	7.0945
110.283	8.0421		111.465	6.0758		108.936	7.0973
110.352	8.0423		111.536	6.0796		109.002	7.1002
110.421	8.0425		111.606	6.0854		109.07	7.1028
110.489	8.0428		111.677	6.0881		109.137	7.1057
110.557	8.0436		111.747	6.0928		109.205	7.1082
110.626	8.0436		111.818	6.0941		109.272	7.1106
110.695	8.0444		111.889	6.0966		109.34	7.1137
110.764	8.0446		111.96	6.0948		109.406	7.1164
110.832	8.0448		112.029	6.0935		109.474	7.1205
110.901	8.0447		112.1	6.0845		109.541	7.1237
110.97	8.0456		112.171	6.0799		109.608	7.1272
111.039	8.0461		112.242	6.0829		109.676	7.1309
111.107	8.046		112.313	6.0804		109.743	7.1356
111.176	8.0473		112.383	6.0671		109.81	7.1398
111.244	8.0489		112.453	6.0554		109.878	7.1445
111.313	8.05		112.524	6.0271		109.945	7.1485
111.382	8.0505		112.595	6.0195		110.012	7.1525
111.451	8.0526		112.666	6.019		110.079	7.156
111.52	8.0535		112.736	6.0235		110.144	7.1595
111.588	8.0533		112.807	6.0203		110.21	7.1622
111.656	8.0541		112.878	6.0134		110.277	7.1638
111.725	8.0547		112.949	5.9992		110.343	7.1647
111.794	8.0549		113.02	6.0052		110.409	7.1657
111.863	8.0552		113.091	6.0086		110.475	7.1659
111.931	8.0548		113.161	6.0043		110.54	7.166
112	8.0554		113.232	6.0151		110.607	7.1646
112.069	8.0559		113.302	5.992		110.673	7.1638
112.138	8.0551		113.373	5.9894		110.739	7.1604
112.207	8.0108		113.444	5.9827		110.805	7.1608
112.276	8.0266		113.514	5.9754		110.871	7.1586
112.344	8.0288		113.585	5.9604		110.937	7.1537
112.412	8.0309		113.656	5.959		111.003	7.1489
112.481	8.0325		113.727	5.9517		111.07	7.1518
112.55	8.0342		113.798	5.9543		111.136	7.1529
112.619	8.0356		113.868	5.9344		111.201	7.1542
112.688	8.0357		113.939	5.9349		111.268	7.1542
112.756	8.0393		114.01	5.9206		111.334	7.1564
112.825	8.0409		114.081	5.9018		111.4	7.1578
112.894	8.0437		114.152	5.8956		111.467	7.1601
112.963	8.0468		114.222	5.889		111.533	7.1617
113.032	8.0487		114.293	5.8749		111.6	7.164
113.099	8.0509		114.364	5.8573		111.666	7.1642
113.169	8.0536		114.435	5.8443		111.733	7.1664
113.238	8.0535		114.506	5.8138		111.8	7.1683
113.307	8.0545		114.576	5.7919		111.866	7.1708
113.376	8.0561		114.647	5.7465		111.933	7.1709
113.445	8.058		114.718	5.7222		111.999	7.1719
113.512	8.0585		114.789	5.5965		112.066	7.1723
113.581	8.0599		114.86	5.5286		112.133	7.1727
113.65	8.0597		114.931	5.3246		112.21	7.1614
113.719	8.059		115.012	4.6398		112.277	7.1685
113.788	8.0593		115.083	3.2305		112.343	7.1666
113.856	8.0587		115.154	3.7109		112.408	7.1514
113.925	8.0579		115.224	3.8635		112.474	7.166
113.994	8.057		115.295	3.9386		112.541	7.1688
114.063	8.056		115.364	3.9943		112.607	7.1709
114.132	8.0538		115.434	4.0431		112.674	7.1714
114.201	8.0532		115.505	4.1012		112.739	7.1707
114.269	8.0513		115.575	4.1605		112.805	7.176
114.338	8.0506		115.646	4.2065		112.872	7.1774
114.407	8.0494		115.716	4.2315		112.938	7.1796
114.476	8.0481		115.786	4.238		113.004	7.1825
114.544	8.0468		115.856	4.228		113.07	7.1827
114.613	8.0453		115.926	4.2042		113.136	7.1865
114.682	8.0339		115.997	4.1652		113.203	7.1899
114.751	8.038		116.067	4.1134		113.269	7.1907
114.82	8.0377		116.137	4.0456		113.335	7.1938
114.889	8.0368		116.207	3.9677		113.402	7.1953
114.957	8.0351		116.278	3.8815		113.468	7.2006
115.027	8.0335		116.348	3.79		113.534	7.1954
115.096	8.0321		116.419	3.7003		113.601	7.201
115.165	8.0312		116.488	3.6184		113.668	7.2059
115.234	8.0305		116.559	3.553		113.735	7.2079
115.302	8.0297		116.629	3.5026		113.802	7.2008
115.371	8.029		116.7	3.4668		113.868	7.2141
115.44	8.0252		116.77	3.4455		113.935	7.2155
115.509	8.0247		116.841	3.4354		114.002	7.217
115.578	8.025		116.91	3.4307		114.069	7.206
115.647	8.0249		116.981	3.4267		114.136	7.2147
115.715	8.0238		117.051	3.4226		114.204	7.1606
115.784	8.0226		117.122	3.4168		114.27	7.1996
115.854	8.0231		117.192	3.4113		114.337	7.2035
115.923	8.014		117.262	3.4056		114.405	7.2049
115.992	8.0195		117.333	3.4006		114.473	7.171
116.061	8.0205		117.403	3.3938		114.54	7.2014
116.129	8.0205		117.474	3.3866		114.607	7.2069
116.198	8.0213		117.544	3.3803		114.674	7.2062
116.267	8.0217		117.614	3.3734		114.742	7.2077
116.336	8.022		117.685	3.3657		114.809	7.1652
116.406	8.0232		117.755	3.3583		114.876	7.078
116.474	8.0242		117.826	3.3514		114.944	7.164
116.543	8.025		117.897	3.3436		115.01	7.1562
116.612	8.0242		117.966	3.3368		115.078	7.1328
116.681	8.0245		118.037	3.3293		115.145	7.1316
116.75	8.0254		118.108	3.3223		115.213	7.1275
116.82	8.026		118.178	3.3132		115.28	6.8674
116.888	8.0268		118.249	3.3068		115.347	3.2511
116.958	8.0263		118.319	3.2991		116.504	3.3725
117.027	8.0267		118.389	3.2905		116.571	3.4193
117.096	8.0259		118.46	3.2829		116.638	3.4358
117.165	8.0272		118.531	3.2749		116.705	3.4103
117.233	8.0276		118.602	3.2692		116.772	3.4181
117.302	8.0282		118.672	3.2622		116.838	3.4446
117.371	8.0289		118.742	3.2576		116.904	3.4189
117.441	8.0299		118.813	3.2519		116.971	3.4182
117.51	8.032		118.884	3.2483		117.038	3.4131
117.579	8.0325		118.954	3.2435		117.105	3.4069
117.65	8.033		119.025	3.2384		117.172	3.4007
117.731	8.0333		119.095	3.2343		117.238	3.3895
117.801	8.0343		119.165	3.2305		117.305	3.3876
117.871	8.0343		119.236	3.2265		117.372	3.3735
117.941	8.035		119.307	3.2243		117.439	3.3576
118.01	8.0354		119.378	3.2197		117.506	3.3555
118.081	8.0356		119.448	3.2165		117.572	3.3334
118.151	8.0362		119.518	3.2153		117.638	3.3325
118.221	8.0366		119.589	3.2145		117.705	3.3283
118.29	8.0368		119.659	3.2128		117.772	3.3206
118.36	8.0357					117.839	3.3097
118.43	8.0364					117.906	3.2948
118.501	8.0357					117.972	3.2762
118.571	8.0362					118.039	3.2854
118.641	8.0371					118.106	3.2742
118.71	8.0367					118.173	3.2594
118.781	8.0192					118.24	3.2465
118.851	7.9249					118.305	3.2498
118.921	7.9392					118.372	3.2392
118.991	7.9457					118.439	3.2265
119.061	7.9502					118.506	3.2264
119.131	7.9544					118.573	3.2066
119.201	7.9555					118.64	3.1891
119.271	7.9576					118.707	3.1622
119.342	7.9587					118.774	3.1872
119.412	7.9597					118.841	3.1677
119.481	7.9591					118.909	3.1543
119.551	7.9539					118.976	3.1526
119.622	7.9559					119.044	3.1623
119.692	7.955					119.11	3.1517
119.762	7.9522					119.178	3.1487
119.832	7.9521					119.245	3.1437
119.902	7.9487					119.312	3.1267
119.972	7.9467					119.38	3.1275
120.043	7.946					119.447	3.1021
120.112	7.9428					119.514	3.103
120.18	7.9397					119.581	3.1073
120.249	7.9377					119.649	3.0779
120.318	7.936					119.716	3.0858
120.387	7.9331					119.784	3.0814
120.456	7.9208					119.85	3.0775
120.525	7.9213					119.918	3.0644
120.593	7.9189					119.985	3.0647
120.662	7.9169					120.053	3.058
120.731	7.9165					120.119	3.0438
120.8	7.9138					120.186	3.0313
120.869	7.9125					120.251	3.0263
120.937	7.9109					120.317	3.0218
121.006	7.9095					120.384	2.9968
121.075	7.9055					120.45	3.007
121.144	7.9046					120.517	2.9577
121.213	7.8647					120.582	3.0101
121.281	7.8651					120.648	2.9841
121.35	7.8607					120.714	3.0048
121.42	7.8625					120.781	3.0058
121.489	7.8645					120.847	2.9646
121.558	7.8657					120.913	2.9695
121.627	7.8552					120.978	2.962
121.695	7.854					121.045	2.9217
121.765	7.8535					121.111	2.9802
121.834	7.8501					121.177	2.9341
121.903	7.8494					121.244	2.9243
121.972	7.8457					121.309	2.8979
122.04	7.8433					121.375	2.9336
122.109	7.839					121.442	2.8992
122.178	7.8372					121.509	2.9284
122.247	7.8345					121.576	2.91
122.316	7.8329					121.643	2.8936
122.385	7.8303					121.709	2.8863
122.454	7.8276					121.776	2.9031
122.523	7.8176					121.843	2.8262
122.592	7.8111					121.91	2.8756
122.661	7.8047					121.977	2.9447
122.73	7.7969					122.043	2.7819
122.8	7.7901					122.109	2.8258
122.87	7.7813					122.176	2.7663
122.94	7.7732					122.243	2.7951
123.01	7.7633					122.31	2.8985
123.08	7.7433					122.377	2.7969
123.15	7.7219					122.444	2.8691
123.22	7.6936					122.51	2.7606
123.29	7.6549					122.577	2.7818
123.36	7.5834					122.644	2.818
123.431	7.4671					122.711	2.722
123.501	7.2558					122.778	2.737
123.57	4.2346					122.843	2.7122
123.639	3.4856					122.91	2.7447
123.709	4.1196					122.978	2.7242
123.778	4.1395					123.045	2.8165
123.846	4.2115					123.113	2.7007
123.915	4.026					123.18	2.7227
123.982	3.7864					123.247	2.768
124.051	3.6111					123.314	2.6974
124.119	3.5294					123.382	2.7178
124.188	3.5201					123.449	2.6825
124.256	3.5624					123.517	2.696
124.324	3.6201					123.583	2.6746
124.392	3.6887					123.651	2.6933
124.461	3.7587					123.718	2.6733
124.529	3.8228					123.785	2.7181
124.598	3.8733					123.853	2.6879
124.665	3.9099
124.734	3.9374
124.802	3.9581
124.871	3.9744
124.939	3.9875
125.008	4.0001
125.075	4.0109
125.144	4.0201
125.213	4.0279
125.281	4.035
125.35	4.0422
125.418	4.0484
125.486	4.0533
125.555	4.0594
125.623	4.0651
125.692	4.0698
125.76	4.074
125.828	4.0782
125.896	4.0819
125.965	4.0862
126.034	4.086
126.102	4.0838
126.17	4.0915
126.239	4.0944
126.307	4.0955
126.376	4.1035
126.445	4.105
126.513	4.1062
126.581	4.1106
126.65	4.111
126.719	4.1156
126.787	4.1179
126.856	4.1196
126.924	4.1215
126.992	4.1236
127.061	4.1253
127.13	4.127
127.198	4.1289
127.266	4.1303
127.335	4.1309
127.403	4.1316
127.472	4.1327
127.541	4.1342
127.61	4.1352
127.677	4.1362
127.746	4.137
127.815	4.1369
127.883	4.1376
127.952	4.1381
128.02	4.1389
128.089	4.139
128.157	4.1393
128.226	4.1391
128.295	4.1392
128.364	4.1398
128.431	4.1395
128.5	4.1394
128.569	4.1391
128.637	4.1386
128.706	4.1385
128.774	4.1385
128.843	4.1374
128.912	4.1367
128.981	4.1361
129.049	4.1356
129.118	4.1346
129.186	4.1342
129.255	4.1325
129.323	4.131
129.392	4.1291
129.461	4.1286
129.53	4.1275
129.597	4.1257
129.666	4.1246
129.735	4.1232
129.804	4.1219
129.873	4.1208
129.94	4.1195
130.009	4.1178
130.078	4.1162
130.147	4.1141
130.216	4.1122
130.283	4.1104
130.352	4.108
[truncated: 16 more rows]

## Sheet: Fig. 4f
Loading	No trigger	w/o PVA	w/ PVA
100	3.7164	27.577	107.898
100	4.3359	24.498	73.6278
100	3.4067	51.2718	110.843

[truncated: 8 more sheets: Fig. 4g, Fig. 4h, Fig. 5b, Fig. 5e, Fig. 6b, Fig. 6c, Fig. 6d, Fig. 6e]
